# Supplementary material for: Impact of older donor age in kidney transplants in a biopsy-based observational study
Source: JCI Insight. 2026 May 7;11(12):e199060. doi: 10.1172/jci.insight.199060 (PMC13313539; doi:10.1172/jci.insight.199060)
Supplement: Supporting data values [file jciinsight-11-199060-s271.xlsx]

## Sheet: Figure 2ABCDEF
ID	Dage	Rage	GFR	TxBx	TxBxlessequal42	TxBxgreaterthan365
1	24	32.5112		13	1	0
2	67	69.6573		333	0	0
3	72	77.486		8	1	0
4		50.4579	59	4135	0	1
5	17.2022	22.0674	24	795	0	1
6	61.132	52.8511	39	3204	0	1
7	52.0758	25.0843	62	743	0	1
8	51.7022	31.0843	29	3865	0	1
9	20.2584	37.9382	172	460	0	1
10	63.3483	67.0562	82	463	0	1
11	70.8202	72.764	39	80	0	0
12	52.3146	27.4101	61	101	0	0
13	34.8539	75.5197	100	108	0	0
14	68.8933	68.4298	29	46	0	0
15	37.0197	62.4888	38	4499	0	1
16	52.7163	27.5169	26	5521	0	1
17	29.7107	53.9129	89	209	0	0
18	44.8258	44.8455	31	5069	0	1
19	17.9635	1.65449	30	9889	0	1
20	58.8146	32.6882	60	3396	0	1
21	51.8034	62.25	46	422	0	1
22	33.1404	58.5758	21	2702	0	1
23	30.2865	52.9775	121	3354	0	1
24	29.4326	35.7107	45	6	1	0
25	37.1629	27.6236	53	1591	0	1
26	37.1629	27.6236	81	1050	0	1
27	37.1629	27.6236	75	569	0	1
28	37.1629	27.6236	49	1945	0	1
29	37.1629	27.6236	72	1011	0	1
30	29.5955	28.3736	41	11	1	0
31	29.5955	28.3736	58	1544	0	1
32	25.514	44.868	46	16	1	0
33	43.4944	65.6854	90	190	0	0
34	3.89326	37.5506	39	4432	0	1
35	53.1657	55.6348	36	4429	0	1
36	27.9382	28.9522	66	3550	0	1
37	55.0478	57.2809	37	5971	0	1
38	55.0478	57.2809	39	5952	0	1
39	16.4775	47.9213	30	2883	0	1
40	39.7612	52.7022	41	3373	0	1
41	67.6994	66.5871	43	1102	0	1
42	67.6994	66.5871	12	10	1	0
43	21.8174	24.8539	62	3212	0	1
44			62	3212	0	1
45	21.8174	24.8539	50	3730	0	1
46	20.5112	57.5337	44	5871	0	1
47	56.8876	38.4185	36	227	0	0
48	56.8876	38.4185	28	392	0	1
49	56.8876	38.4185	21	367	0	1
50			21	367	0	1
51	45.7781	23.4242	43	3832	0	1
52	18.0393	60.2921	47	5331	0	1
53	18.5787	25.9747	8	757	0	1
54	18.5787	25.9747	32	1856	0	1
55	41.9157	75.6376	44	4510	0	1
56	31.5365	66.8034	15	4922	0	1
57		20.0534	54	3546	0	1
58	26.1798	60.9242	37	3949	0	1
59	31.0393	43.1685	37	31	1	0
60			37	31	1	0
61	37.4242	23.3708	88	3968	0	1
62	62.5787	63.059	75	860	0	1
63	43.3539	28.6713	42	1495	0	1
64	43.3539	28.6713	39	1753	0	1
65	46.9551	21.2584	52	4599	0	1
66	0.851124	18.3567	19	1066	0	1
67	0.851124	18.3567	26	886	0	1
68	0.851124	18.3567	52	564	0	1
69	50.6152	22.3539	75	28	1	0
70	55.8567	75.2163	19	355	0	0
71	38.2022	17.5674	29	79	0	0
72	51.2669	42.6657	72	561	0	1
73	36.014	44.4747	62	4908	0	1
74	53.6124	46.3876	37	470	0	1
75	29.4972	30.4466	47	5412	0	1
76			47	5412	0	1
77	19.323	42.4831	49	3556	0	1
78	19.323	42.4831	42	3857	0	1
79	22.7612	59.7893	43	159	0	0
80	50.5562	57.5534	19	507	0	1
81	46.4	60.4242	38	796	0	1
82	45.3455	21.9017	31	276	0	0
83	45.3455	21.9017	44	245	0	0
84	45.3455	21.9017	48	218	0	0
85	30.5646	32.3034	60	10	1	0
86	17.4944	41.2669	53	2490	0	1
87			31	85	0	0
88	43.7472	78.7163	31	85	0	0
89	19.4157	29.5674	17	3	1	0
90		35.4438	106	5991	0	1
91			90	2614	0	1
92	24.4691	21.5618	90	2614	0	1
93	48.1938	53.2247	27	20	1	0
94	17.986	44.1376	31	201	0	0
95	17.986	44.1376	35	266	0	0
96	17.986	44.1376	23	244	0	0
97	52.427	47.9017	59	7	1	0
98	41.1994	49.9831	90	3359	0	1
99	56.3933	65.6573	54	160	0	0
100	39.3034	59.7275	33	4062	0	1
101	51.9	70.7921	29	22	1	0
102	55.8	60.7163	19	66	0	0
103	55.8	60.7163	10	18	1	0
104	52.28	30.1573	31	939	0	1
105	52.28	30.1573	32	1043	0	1
106		37.3343	24	6080	0	1
107	32.46	56.0281	47	742	0	1
108	32.46	56.0281	46	973	0	1
109	17.9	61.8736	162	2465	0	1
110	42.9	45.9101	57	176	0	0
111	46.9551	38.0309	82	5121	0	1
112	59.9	52.0281	52	118	0	0
113	59.9	52.0281	38	215	0	0
114	34.22	42.677	32	5589	0	1
115		15.7837	46	4994	0	1
116	53.47	34.8792	19	6450	0	1
117		47.7921	14	2864	0	1
118		64.1292	54	1495	0	1
119		30.5815	73	6500	0	1
120		18.8904	62	3453	0	1
121	18.3399	28.7444	124	74	0	0
122	54.6657	64.2303	31	1389	0	1
123	42.4	33.4298	57	29	1	0
124		56.3511	34	5274	0	1
125	70.6854	59.0899	30	135	0	0
126	48.5	50.4242	51	44	0	0
127	48.31	49.0337	34	120	0	0
128	48.31	49.0337	56	196	0	0
129	43.86	32.2725	57	214	0	0
130	43.86	32.2725	59	457	0	1
131	41	50.736	40	3583	0	1
132		36.4017	34	2255	0	1
133			34	2255	0	1
134		36.4017	35	2207	0	1
135		36.4017	34	2246	0	1
136		54.9719	46	4959	0	1
137	51.2	62.5843	59	103	0	0
138	57.1	70.0646	47	270	0	0
139	57.16	65.1517	46	602	0	1
140	55	11.8483	46	4472	0	1
141	50	45.2809	102	5010	0	1
142	46.4	46.4663	44	2022	0	1
143	69	60.7303	33	4755	0	1
144	52	40.5365	46	1396	0	1
145	52	40.5365	47	1227	0	1
146	27.88	57.9831	72	643	0	1
147	27.88	57.9831	65	560	0	1
148	27.88	57.9831	57	541	0	1
149			57	541	0	1
150	36	51.1657	82	4808	0	1
151	27.4	25.3708	82	1814	0	1
152	42.6	39.427	56	719	0	1
153		25.5758	38	8002	0	1
154	42	68.5646	39	4657	0	1
155	44.39	52.7921	58	748	0	1
156			58	748	0	1
157	16.88	36.0478	24	639	0	1
158	16.88	36.0478	75	792	0	1
159	16.88	36.0478	77	703	0	1
160	15.4	48.7556	115	836	0	1
161	55.9	60.6264	36	435	0	1
162	55.9	60.6264	52	400	0	1
163	43.9	23.8652	72	1905	0	1
164	11	37.618	45	4998	0	1
165	55.1	68.0421	48	96	0	0
166	23.24	25.1685	131	955	0	1
167	27	29.5112	19	834	0	1
168	18.75	62.7809	89	2090	0	1
169	41	45.1039	49	78	0	0
170	41	45.1039	43	224	0	0
171	46.4	42.3539	51	1010	0	1
172	71.45	62.8539	41	3346	0	1
173	65	64.2107	43	51	0	0
174	37.2	35.4747	31	5886	0	1
175	51.3	46.1461	49	29	1	0
176	50.7	65.7865	41	4354	0	1
177	54.5	14.9607	78	5157	0	1
178	49.2	61.4944	37	1873	0	1
179	56.8	77.0871	40	64	0	0
180	31.67	55.2725	84	1049	0	1
181	44.36	47.8876	44	6375	0	1
182		37.3343	50	8222	0	1
183	57.2	66.4045	54	94	0	0
184	38.8	43.1208	60	75	0	0
185	39.3	54.1882	82	3928	0	1
186	27.2	65.5281	57	891	0	1
187	53.4	50.3062	56	209	0	0
188	47.26	10.0955	79	5741	0	1
189	58.5	27.0955	44	734	0	1
190	45.67	40.2275	107	429	0	1
191	26.4	65.073	56	219	0	0
192	48.3	64.1713	84	306	0	0
193	41.22	48.2753	95	258	0	0
194	55.5	57.7444	52	47	0	0
195	41	57.0534	45	470	0	1
196	28.4	37.9494	63	3777	0	1
197	19.9	28.3511	64	2126	0	1
198	28.13	55.8202	60	59	0	0
199	48	69.2669	27	377	0	1
200	48.2	65.9129	8	29	1	0
201	35.7	12.5225	60	413	0	1
202	52.4	60.3034	35	2088	0	1
203	45	41.1685	28	447	0	1
204	45	41.1685	28	447	0	1
205	22.677	30.059	59	1268	0	1
206	22.677	30.059	60	2173	0	1
207	21.0084	61.4944	66	2213	0	1
208	51.4775	37.2612	65	167	0	0
209		24.5421	69	11389	0	1
210	32.0281	52.8315	39	14	1	0
211	16.4775	46.941	36	1662	0	1
212	60.7978	65.9073	43	2871	0	1
213	16.4775	46.941	41	1148	0	1
214	16.4775	46.941	37	1041	0	1
215	62.9635	58.6601	33	5513	0	1
216	62.9635	58.6601	33	5513	0	1
217	22.0309	40.4916	66	37	1	0
218	38.8146	40.7444	126	6	1	0
219	38.8146	40.7444	52	310	0	0
220	33.1433	39.3006	53	824	0	1
221	59.2921	55.1882	38	1744	0	1
222	52.9101	53.9354	56	368	0	1
223			73	47	0	0
224	33.3146	31.2612	73	47	0	0
225	57.8258	48.5927	74	87	0	0
226	31.6208	49.0618	72	3953	0	1
227	49.059	56.2416	48	4685	0	1
228	23.0674	53.8483	54	1524	0	1
229	76.9354	71.8034	40	247	0	0
230	47.132	42.0028	46	1368	0	1
231	51.5646	50.5393	74	159	0	0
232	59.9775	64.0815	42	86	0	0
233	65.9551	54.6685	65	152	0	0
234	27.2275	38.514	63	2256	0	1
235	41.6854	31.4242	39	52	0	0
236			43	33	1	0
237	41.6854	31.4242	43	33	1	0
238	62.1685	61.1433	47	85	0	0
239	18.9972	43.6208	29	7421	0	1
240	16.2247	28.5365	16	13	1	0
241	74.2921	82.5	27	160	0	0
242			29	1853	0	1
243	59.2921	68.5281	29	1853	0	1
244			36	14	1	0
245	45.0478	35.8118	36	14	1	0
246	42.9354	44.986	36	5156	0	1
247			35	8	1	0
248	50.2163	46.1124	35	8	1	0
249	30.5197	65.4045	68	446	0	1
250	53.3933	58.5225	12	4	1	0
251	50.0506	60.309	21	124	0	0
252	61.7528	65.8567	49	752	0	1
253	61.5815	35.9298	68	85	0	0
254	43.8062	47.9101	87	209	0	0
255			6	2821	0	1
256	52.8848	26.4775	6	2821	0	1
257	42.8596	50.823	23	1643	0	1
258	62.9157	61.1461	58	1079	0	1
259	76.9326	68.7247	38	473	0	1
260	36.0702	33.264	59	3992	0	1
261	36.0702	33.264	76	2350	0	1
262	41.3792	44.7978	89	29	1	0
263	31.3989	27.9522	49	2022	0	1
264	17.5225	43.7921	57	2345	0	1
265	57.6208	63.8848	37	81	0	0
266	57.6208	63.8848	17	1135	0	1
267	57.6208	63.8848	37	135	0	0
268	57.6208	63.8848	22	1050	0	1
269	60.9888	76.4242	24	21	1	0
270	59.8989	51.8904	50	1309	0	1
271	52.8062	43.5478	37	78	0	0
272	44.1938	32.7331	25	6547	0	1
273	44.1938	32.7331	31	6468	0	1
274	49.4635	40.5056	48	82	0	0
275	45.7163	72.5871	38	1023	0	1
276	22.5899	47.7893	50	4573	0	1
277	19.3371	48.4775	41	2650	0	1
278	19.3371	48.4775	44	3187	0	1
279	24.6236	24.2978	46	556	0	1
280	50.67	67.6348	14	308	0	0
281	50.67	67.6348	14	308	0	0
282	33.5197	63.1826	118	1207	0	1
283			84	1644	0	1
284	33.5197	63.1826	84	1644	0	1
285	65.4326	34.0281	59	846	0	1
286	65.4326	34.0281	54	1213	0	1
287	36.6433	57.6152	27	113	0	0
288	36.6433	57.6152	59	6	1	0
289	37.3202	40.9101	55	3219	0	1
290	37.3202	40.9101	55	1750	0	1
291	58.3062	56.7191	38	42	1	0
292	21.3118	41.3848	52	64	0	0
293	42.8736	66.618	44	14	1	0
294	15.073	30.0197	105	5464	0	1
295	46.6629	42.986	39	387	0	1
296	46.6629	42.986	32	402	0	1
297	39.2135	68.0449	37	428	0	1
298	39.2135	68.0449	36	360	0	0
299	58.3202	34.0281	48	589	0	1
300	53.4607	50.191	42	1317	0	1
301	53.4607	50.191	57	1462	0	1
302	53.4607	50.191	41	3563	0	1
303	24.6236	24.2978	58	606	0	1
304		59.7416	41	4629	0	1
305			12	25	1	0
306			15	91	0	0
307			15	522	0	1
308			4	84	0	0
309		32.1011		187	0	0
310		58.4438		253	0	0
311		58.4438		268	0	0
312		32.0197		459	0	1
313		21.823		192	0	0
314		21.823		217	0	0
315		13.177		1641	0	1
316		12.5927		599	0	1
317		54.0955
318		70.4185		109	0	0
319		59.7107		24	1	0
320		68.3315		12	1	0
321		68.3315		32	1	0
322		70.0927		215	0	0
323		3.32022		3514	0	1
324		65.2753		622	0	1
325		67.691		615	0	1
326				406	0	1
327	47.25	27.9326	60	864	0	1
328			60	864	0	1
329	53.4831	29.764	28	3827	0	1
330	53.4831	29.764	41	2822	0	1
331	47.1433	58.8596	44	4120	0	1
332	48.8315	29.6011	12	511	0	1
333	48.8315	29.6011	33	534	0	1
334	7.8764	5.06461	51	5985	0	1
335		49.0983		570	0	1
336		49.0983	16	90	0	0
337		49.0983		192	0	0
338		24.5562	40	7315	0	1
339	57.6517	50.9551	52	30	1	0
340	52.2303	47.986	39	18	1	0
341	52.2303	47.986	28	108	0	0
342		27.5281	70	3559	0	1
343	27.4354	31.7303	62	630	0	1
344	52.3652	62.9298	20	7	1	0
345	48.8315	29.6011	55	46	0	0
346		44.1573	21	4142	0	1
347				91	0	0
348				32	1	0
349				48	0	0
350				61	0	0
351				6282	0	1
352				108	0	0
353	53.5	71.2247	93	1562	0	1
354	33.1152	35.382	36	3369	0	1
355		39.8848	16	2340	0	1
356	68.7472	77.8118	28	121	0	0
357	68.7472	77.8118	22	176	0	0
358	46.1826	19.073	31	11453	0	1
359	42.0478	46.8539	85	2086	0	1
360	42.0478	46.8539	75	1461	0	1
361	15.3118	32.4354	53	2384	0	1
362	42.059	49.1854	100	204	0	0
363	42.059	49.1854	103	101	0	0
364	42.059	49.1854	104	135	0	0
365				3927	0	1
366				2785	0	1
367				7575	0	1
368				1702	0	1
369				4656	0	1
370				6086	0	1
371	46.8399	39.3567	19	1591	0	1
372	57.6713	60.4522	47	58	0	0
373	57.6713	60.4522	20	2633	0	1
374	24	32.5112	68	1278	0	1
375	24	32.5112	64	263	0	0
376	24	32.5112	86	82	0	0
377		65.2865	42	2519	0	1
378		14.5393	23	7402	0	1
379		55.7388	61	1500	0	1
380		55.7388	54	767	0	1
381		71.2669	30	1058	0	1
382		71.2669	11	1600	0	1
383		39.8539	70	254	0	0
384		53.7275	77	1382	0	1
385		47.4298	38	402	0	1
386		26.6882	44	1514	0	1
387		27.9354	49	2221	0	1
388		56.9382	51	339	0	0
389		56.9382	57	869	0	1
390		54.1742	24	8390	0	1
391		23.9466	32	1831	0	1
392		58.4888		2324	0	1
393		39.927	30	4471	0	1
394		55.1011	54	526	0	1
395		57.1096	88	403	0	1
396		57.1096	88	1131	0	1
397		37.9298	100	2659	0	1
398		43.6489	62	1728	0	1
399		50.4045	45	6578	0	1
400		50.4045	52	7308	0	1
401		35.9466	58	730	0	1
402		35.9466	141	1451	0	1
403		35.9466		2577	0	1
404		35.9466		2679	0	1
405		35.9466		2997	0	1
406		48.9635	50	8278	0	1
407		44.4607	119	2064	0	1
408		55.5758	60	215	0	0
409		49.3287	55	5537	0	1
410		49.3287	81	6264	0	1
411		66.7331	66	219	0	0
412		44.3455	62	3847	0	1
413		29.25	44	4823	0	1
414		23.5337	46	4398	0	1
415		23.5337	75	3649	0	1
416		55.3596	52	1759	0	1
417		62.3287	63	526	0	1
418		62.3287	45	1179	0	1
419		36.882	62	5251	0	1
420		40.4916	62	5222	0	1
421	76	66.9382	67	586	0	1
422		50.4157	81	1310	0	1
423		50.4157	70	1371	0	1
424		50.4157	68	572	0	1
425		47.0449	55	1699	0	1
426		47.0449	53	1897	0	1
427		47.0449	62	951	0	1
428	44	22.2107	55	1820	0	1
429		42.6039	35	6824	0	1
430		42.6039	32	6102	0	1
431		73.7865	59	981	0	1
432		73.7865	48	1075	0	1
433		51.5365	32	6364	0	1
434		51.5365	47	5645	0	1
435		36.9017	35	8252	0	1
436		57.2135	42	4759	0	1
437		75.2978	44	1748	0	1
438		61.0421	119	4841	0	1
439		66.7163	46	1511	0	1
440		51.0562	70	276	0	0
441		65.1292	55	4520	0	1
442		33.1545	51	255	0	0
443		74.8876	21	1759	0	1
444		50.6461	43	934	0	1
445		54.7079	54	1013	0	1
446		54.986	84	2181	0	1
447		54.986	81	1471	0	1
448		51.0225	43	2729	0	1
449		51.0225	39	2002	0	1
450		36.0955	48	4207	0	1
451		36.0955	53	4279	0	1
452		36.0955	51	3440	0	1
453		62.1657	61	1253	0	1
454		39.9129	48	953	0	1
455		39.9129	79	247	0	0
456		19.9382	90	1812	0	1
457		46.5169	68	5540	0	1
458		46.5169	76	4824	0	1
459		26.4354	70	719	0	1
460		45.4888	77	934	0	1
461		45.4888	71	254	0	0
462		30.6994	54	4601	0	1
463		53.4129	26	3319	0	1
464	45.7079	43.3118	46	3361	0	1
465	58.1039	60.2949	52	1645	0	1
466	58.1039	60.2949	28	2463	0	1
467		32.4073	95	2806	0	1
468		42.4691	68	2829	0	1
469	50.9298	48.0562	35	79	0	0
470	50.9298	48.0562	48	163	0	0
471	50.9298	48.0562	40	227	0	0
472	56.7556	33.8708	27	25	1	0
473	47.2893	48.1854	66	2028	0	1
474	48.2949	30.9803	46	611	0	1
475	48.2949	30.9803	43	615	0	1
476	48.2949	30.9803	40	117	0	0
477		49.1152	65	4726	0	1
478	48.3596	21.9073	61	23	1	0
479	48.8118	43.7978	81	17	1	0
480	48.8118	43.7978	71	52	0	0
481	42.2416	68.2893	29	21	1	0
482	42.2416	68.2893	26	28	1	0
483	42.2416	68.2893	47	135	0	0
484	15	67.5056		15	1	0
485	12	16.4607		365	0	0
486	41	48.941		20	1	0
487	52	31.0309		45	0	0
488	50	49.0112		90	0	0
489	75	64.6124		180	0	0
490	47	49.4382		90	0	0
491	26	41.809		5	1	0
492	61	63.7753		275	0	0
493	48	39.8961		89	0	0
494	61	46.9045		570	0	1
495	61	46.9045		367	0	1
496	58	59.2865		275	0	0
497	25	32.1208		185	0	0
498	70	58.5506		180	0	0
499	42	30.9242		153	0	0
500	66	54.9101		275	0	0
501	19	41.5787		90	0	0
502	65	61.0562		103	0	0
503	65	61.0562		30	1	0
504	36	32.191		183	0	0
505	62	42.1011		510	0	1
506	62	42.1011		576	0	1
507	52	61.9494		96	0	0
508	43	49.0618		365	0	0
509	27	58.9719		113	0	0
510	27	58.9719		22	1	0
511	50	43.8539		183	0	0
512	58	39.5927		528	0	1
513	64	70.6376	16	30	1	0
514	54	32.9073		92	0	0
515	54	32.9073	34	12	1	0
516	62	64.4635		15	1	0
517	62	64.4635		113	0	0
518	56	26.0871		65	0	0
519	32	40.8848		123	0	0
520	41	41.0618		91	0	0
521	56	26.3736		35	1	0
522	56	26.3736		146	0	0
523	42	28.7388		90	0	0
524	57	41.75		15	1	0
525	55	63.8483		15	1	0
526	32	31.4747		10	1	0
527	32	31.4747		61	0	0
528	71	70.3343		365	0	0
529	56	54.1573		365	0	0
530	23	55.3258		365	0	0
531	81	76.8287		365	0	0
532	59	52.7472		365	0	0
533	57	60.8961		365	0	0
534	56	38.4888		365	0	0
535	43	46.5421		365	0	0
536	41	41.7528		365	0	0
537	58	55.573		365	0	0
538	73	70.6713		365	0	0
539	44	34.0112		365	0	0
540	43	35.2107		365	0	0
541	74	64.5674		365	0	0
542	57	46.2556		365	0	0
543	75	63.8708		365	0	0
544	55	52.309		365	0	0
545	36	62.236		365	0	0
546	48	26.8258		365	0	0
547	34	59.059		365	0	0
548	54	30.0478		365	0	0
549	46	44.2697		365	0	0
550	56	31.7022		365	0	0
551	18	55.25		365	0	0
552	42	50.3511		365	0	0
553	32	40.9775		365	0	0
554	59	47.9382		365	0	0
555	60	65.0674		365	0	0
556	68	71.6376		365	0	0
557	61	39.632		365	0	0
558	51	23.6601		365	0	0
559	49	41.9522		365	0	0
560	52	51.9607		365	0	0
561	68	64.9888	12	365	0	0
562	21	27.5815		365	0	0
563	25	30.0758		365	0	0
564	36	49.7781		365	0	0
565	33	32.2949		365	0	0
566	68	64.3736		365	0	0
567	54	39.264		365	0	0
568	29.927	63.9916	69	1093	0	1
569	29.927	63.9916	41	2645	0	1
570	39.8399	53.1292	61	687	0	1
571	37.1264	40.2191	38	2070	0	1
572	37.1264	40.2191	13	2375	0	1
573	24.3483	32.9691	24	3760	0	1
574		53.9747		6135	0	1
575		42.0197		182	0	0
576		42.0197		216	0	0
577		42.0197		364	0	0
578		79.118		21	1	0
579		79.118		50	0	0
580		79.118		207	0	0
581		65.0393		21	1	0
582		65.0393		195	0	0
583		68.2584		373	0	1
584		68.2584		554	0	1
585		44.0197		10	1	0
586		44.0197		38	1	0
587		44.0197		178	0	0
588				36	1	0
589				115	0	0
590				144	0	0
591				4115	0	1
592				3198	0	1
593				446	0	1
594				290	0	0
595	23.5843	19.8511	60	995	0	1
596	23.5843	19.8511	57	2199	0	1
597	23.5843	19.8511	48	3549	0	1
598	66.368	69.6348	40	241	0	0
599	66.368	69.6348	40	254	0	0
600	66.368	69.6348	21	13	1	0
601	55.559	24.8455	56	66	0	0
602	55.559	24.8455	64	93	0	0
603	55.559	24.8455	65	182	0	0
604		47.8624		59	0	0
605	46.559	49.5506	75	414	0	1
606	46.559	49.5506	66	366	0	1
607	36.7022	34.9972	68	1404	0	1
608	23.7978	19.0983	83	148	0	0
609	23.7978	19.0983	86	175	0	0
610	23.7978	19.0983	91	1057	0	1
611	55.8792	36.9298	58	2094	0	1
612	56.2275	29.5983	41	1242	0	1
613		69.5506		40	1	0
614		69.5506		92	0	0
615		64.6208		35	1	0
616		64.6208		83	0	0
617		52.0787		27	1	0
618		45.7725		10	1	0
619		45.7725		95	0	0
620		27.8596		21	1	0
621		27.8596		95	0	0
622		44.8371		4	1	0
623		44.8371		98	0	0
624		52.7556		17	1	0
625		52.7556		91	0	0
626		61.9775		6	1	0
627		61.9775		73	0	0
628		64.618		7	1	0
629		63.7022		39	1	0
630		35.0056		92	0	0
631		28.9663		97	0	0
632		60.4017		125	0	0
633		47.1601		5	1	0
634		47.1601		78	0	0
635		43.9466		14	1	0
636		43.9466		70	0	0
637		56.8399		9	1	0
638		56.8399		95	0	0
639		58.5478		31	1	0
640		58.5478		115	0	0
641		43.5646		12	1	0
642		67.7725		94	0	0
643		54.5197		91	0	0
644		25.9073		16	1	0
645		50.1601		50	0	0
646		50.1601		93	0	0
647		65.4466		14	1	0
648		65.4466		95	0	0
649		68.9157		34	1	0
650		68.9157		117	0	0
651		82.7528		50	0	0
652		82.7528		91	0	0
653		64.7022		6	1	0
654		64.7022		96	0	0
655		51.9354		7	1	0
656		51.9354		121	0	0
657		62.3118		14	1	0
658		50.0253		128	0	0
659		46.9213		15	1	0
660		46.9213		137	0	0
661		49.7331		8	1	0
662		49.7331		44	0	0
663		41.6798		96	0	0
664		57.4775		7	1	0
665		42.1657		119	0	0
666		45.4831		7	1	0
667		45.4831		105	0	0
668		72.2837		6	1	0
669		72.2837		88	0	0
670	59.9185	56.1489	52	24	1	0
671	32.0056	54.2612	59	4445	0	1
672	28.2107	32.6208	56	2559	0	1
673	34.4185	22.4494	49	4811	0	1
674	34.5225	37.9438	62	989	0	1
675	34.5225	37.9438	93	318	0	0
676	34.5225	37.9438	84	1396	0	1
677	26.868	33.8034	70	1063	0	1
678	36.5225	36.9635	81	598	0	1
679	44.1629	51.309	15	7	1	0
680	57.4045	53.1657	47	2520	0	1
681	57.4045	53.1657	22	3339	0	1
682	1.30337	19.4972	36	2480	0	1
683	1.30337	19.4972	41	2482	0	1
684	26.868	33.8034	87	1091	0	1
685	26.868	33.8034	81	51	0	0
686	44.1039	45.6264	57	46	0	0
687	50.5084	54.441	44	6	1	0
688	50.5084	54.441	36	381	0	1
689		30.3371	73	2228	0	1
690	40.691	22.7135	54	2404	0	1
691	40.691	22.7135	41	2752	0	1
692	33.4635	32.0084	25	1029	0	1
693	61.0702	42.1292	62	793	0	1
694	61.0702	42.1292	62	898	0	1
695	69.9607	66.3399	31	349	0	0
696	69.9607	66.3399	34	63	0	0
697		59.9888	40	85	0	0
698	19.0197	46.9494	44	1996	0	1
699	58.48	31.5983	35	24	1	0
700			35	24	1	0
701	39.3258	32.7388	53	240	0	0
702		31.7669	21	7387	0	1
703		50.4831	47	3617	0	1
704	13.0562	61.0449	11	16	1	0
705	16.1461	53.7275	32	3984	0	1
706	54.1601	44.4691	31	277	0	0
707	57.059	34.4438	48	6156	0	1
708	57.059	34.4438	38	6125	0	1
709	66.2949	74.9326	28	217	0	0
710	45.2781	23.2107	46	678	0	1
711	66.2949	74.9326	11	10	1	0
712	66.2949	74.9326	27	72	0	0
713	26.1882	33.6489	56	72	0	0
714		22.2781		3309	0	1
715	56.9916	48.2331		2644	0	1
716		32.3062		135	0	0
717	59.9382	34.0871	26	137	0	0
718	49.8146	45.8764	24	820	0	1
719	64.4073	56.8483		8	1	0
720	53.6601	35.7163	15	187	0	0
721	47.0084	55.9101		11	1	0
722	44.9719	52.7051	17	8	1	0
723	27.5758	57.7669		728	0	1
724	44.9719	65.9522		14	1	0
725	43.6264	45.4972		128	0	0
726	46.1376	23.868	47	2556	0	1
727	57.3792	35.3567	55	746	0	1
728		27.0955		1595	0	1
729	17.3258	41.6152		1882	0	1
730	12.0758	38.9466		1560	0	1
731		66.1742		88	0	0
732		66.1742	17	67	0	0
733	28.6742	35.0056		4803	0	1
734	64.3933	63.7809	18	122	0	0
735	25	29.4494		270	0	0
736	66.7697	40.2978		15	1	0
737	44.0927	37.4551		1519	0	1
738	65.7697	50.9972		12	1	0
739	50.2556	44.8624		59	0	0
740	74.5478	32.8006		181	0	0
741		25.1657	15	6469	0	1
742		29.0955		10	1	0
743		57.5815		10	1	0
744		21.2135		14	1	0
745		55.8034		92	0	0
746		66.1404		163	0	0
747		56.927		110	0	0
748		15.441		2684	0	1
749		18.5056		7972	0	1
750		48.7612	58	272	0	0
751	51.4101	68.9213	73	1667	0	1
752		29.6096	74	922	0	1
753	43.9	23.8652	46	108	0	0
754	43.9	23.8652	45	2253	0	1
755	46.3876	14.0281	35	1786	0	1
756				10	1	0
757		57.986	48	81	0	0
758		60.3371	20	204	0	0
759		60.3371	20	273	0	0
760		16.632	23	894	0	1
761		67.9944	46	1533	0	1
762		71.2416	29	61	0	0
763		56.1433	24	368	0	1
764		27.7388	31	487	0	1
765		67.8708	31	174	0	0
766		28.8427	20	92	0	0
767		47.9775	24	271	0	0
768		28.3118	20	4986	0	1
769		60.9803	20	383	0	1
770		58.809	20	2735	0	1
771		73.1461	20	146	0	0
772		57.3596	20	128	0	0
773		49.1742	27	3884	0	1
774		28.2725	32	8095	0	1
775		30.573	36	5098	0	1
776		50.0646	40	5520	0	1
777		31.4635	20	4116	0	1
778		62.8343	43	2691	0	1
779		43.6489	60	363	0	0
780		45.3034	36	4185	0	1
781		19.059	35	7613	0	1
782		22.073	20	7191	0	1
783		32.7612	26	125	0	0
784		67.0646	24	126	0	0
785		27.2528		5426	0	1
786		44.3652	27	620	0	1
787		50.3933		1260	0	1
788			20	3720	0	1
789		42.0646	20	3720	0	1
790		31.0674	20	5548	0	1
791	52.8567	42.5646	47	1366	0	1
792	2.23596	19.6096	60	1875	0	1
793	2.23596	19.6096	52	2518	0	1
794			52	2518	0	1
795				7751	0	1
796	36			306	0	0
797	52			1715	0	1
798				3464	0	1
799	67	33.9242
800	57	47.25
801	60	46.6067
802	54	63.5056		139	0	0
803	42	38.3792		1083	0	1
804	28	36.3848		1064	0	1
805		56.0112		3959	0	1
806	41	48.3174		158	0	0
807		67.823		1252	0	1
808	53	68.2275		377	0	1
809	35	45.4073		1568	0	1
810	46	57.5337		1275	0	1
811	42	58.0815
812	30	50.1124
813	37	44.4242
814	30	85.5758
815	41	65.0983
816		47.1461
817	53	29.6348
818	40	54.3596
819	55	35.8174
820	48	36.4073
821				365	0	0
822	38	63.7697		150	0	0
823	28	28.5309		648	0	1
824	55	53.9719		725	0	1
825	39	60.9972		416	0	1
826	39	65.2275		12	1	0
827	44	26.1152		2658	0	1
828	47	58.0478		46	0	0
829	13	73.5983
830	1.44663	46.4298	69	3717	0	1
831	69	56.7416	32	1244	0	1
832	44	36.0365	23	281	0	0
833	44	36.0365		365	0	0
834	43	38.8343	18	14	1	0
835	49	61.5225	33	464	0	1
836	49	61.5225		374	0	1
837	40	37.1882	58	2107	0	1
838	50	67.9719	13	139	0	0
839	49	35.8989	30	1488	0	1
840	23	64.3652		64	0	0
841	23	64.3652		97	0	0
842	61	61.1404	45	386	0	1
843	61	61.1404		539	0	1
844	58	59.1152	16	17	1	0
845	48	56.691	52	156	0	0
846	50	48.2135		1	1	0
847	52	53.5225		386	0	1
848	52	53.5225	24	11	1	0
849	45	20.9129	31	14	1	0
850	45	20.9129		209	0	0
851	45	20.9129	13	3	1	0
852	32.2528	33.132	91	302	0	0
853	52	42.8427	35	52	0	0
854	52	42.8427		231	0	0
855	45	50.5028	43	91	0	0
856	69	56.5084	36	15	1	0
857	69	56.5084		86	0	0
858	73	68.7163		167	0	0
859	73	68.7163		31	1	0
860	53	75.1713	45	116	0	0
861	57	49.7556		79	0	0
862	51	53.7135	48	60	0	0
863	69	58.8876	40	360	0	0
864	54	66.559	26	376	0	1
865	62	46.073	23	44	0	0
866	62	46.073	18	1002	0	1
867	66	67.618	35	267	0	0
868	40	60.6461	55	315	0	0
869	63	62.4916		52	0	0
870	48	32.0309	46	989	0	1
871	45	40.5084	41	183	0	0
872	69	68.5815		210	0	0
873	69	68.5815		363	0	0
874	55	65.573		17	1	0
875	56.3539	34.4045	54	392	0	1
876	56.3539	34.4045	57	596	0	1
877	57	49.7556	41	121	0	0
878	57	49.7556		381	0	1
879	47	39.1208	45	395	0	1
880	56	54.9073		365	0	0
881	56	54.9073		144	0	0
882	45	40.5084	42	232	0	0
883	55	65.573		91	0	0
884	66	64.8399		11	1	0
885	66	64.8399		412	0	1
886	39	38.4551	92	20	1	0
887	54	35.4579	23	1550	0	1
888	63	24.1601	7	6	1	0
889	33	29.8315	10	7	1	0
890	30	44.7978	70	104	0	0
891	73	61.8539	36	437	0	1
892	47	48.4888	57	90	0	0
893	58	59.1152	42	394	0	1
894	50	48.2135	28	86	0	0
895	68	57.5393	20	18	1	0
896	49	61.5225		38	1	0
897	35	46.9888	55	366	0	1
898	57	31.573	51	91	0	0
899	43	38.8343	16	91	0	0
900	66	64.8399	8	89	0	0
901	38	46.8034	40	182	0	0
902	28	31.5702		7	1	0
903	28	31.5702		92	0	0
904	22	19.8146		68	0	0
905	22	19.8146	21	15	1	0
906	70	60.4298	23	1165	0	1
907	63	60.6433	26	394	0	1
908	42	50.5169		94	0	0
909	42	50.5169		15	1	0
910	60	55.5983	43	315	0	0
911	52	56.2669	68	1565	0	1
912	42	38.2303		90	0	0
913	42	38.2303	22	7	1	0
914	77	77.8455	25	129	0	0
915	63	62.4916		133	0	0
916	84	73.5112		439	0	1
917	84	73.5112		593	0	1
918	48	55.3736	21	134	0	0
919	52	51.6124	45	362	0	0
920	28	40.6629	50	111	0	0
921	32	32.3736	70	369	0	1
922	49	42.0281	76	96	0	0
923	43	25.3708		1014	0	1
924	43	25.3708		1045	0	1
925	42	53.8933		122	0	0
926	42	53.8933		354	0	0
927	18	37.7584		5277	0	1
928	18	37.7584		5381	0	1
929	50	31.6517		465	0	1
930	50	31.6517		574	0	1
931	53	67.309		335	0	0
932	53	67.309		38	1	0
933	82	75.7079		584	0	1
934	82	75.7079		296	0	0
935	16	15.3483		564	0	1
936	16	15.3483		738	0	1
937	47	46.1994		31	1	0
938	45	48.0112		136	0	0
939	45	48.0112		88	0	0
940	64	22.0927		14	1	0
941	64	22.0927	28	357	0	0
942	60	23.5393		91	0	0
943	60	23.5393		3	1	0
944	48	48.0393		73	0	0
945	48	48.0393		17	1	0
946	63	41.3624		921	0	1
947	63	41.3624		774	0	1
948	43	40.1039		143	0	0
949	61	52.1545		583	0	1
950	61	63.0955		345	0	0
951	61	63.0955		90	0	0
952	59	60.4944		115	0	0
953	20	33.8034		918	0	1
954	20	33.8034		1118	0	1
955	59	55.7107		8	1	0
956	59	55.7107		113	0	0
957	60	30.3315		2436	0	1
958	60	30.3315		2229	0	1
959	39	45.4466		388	0	1
960	39	45.4466		100	0	0
961		35.5281		28	1	0
962		35.5281		365	0	0
963	29	30.7416		3	1	0
964	36	51		732	0	1
965	36	51		984	0	1
966	47	36.5955		128	0	0
967	47	36.5955		44	0	0
968	64	51.2444		480	0	1
969	64	51.2444		653	0	1
970	43	24.6433		182	0	0
971	43	24.6433		463	0	1
972	62	24.9888		891	0	1
973	62	24.9888		859	0	1
974	55	34.6292		60	0	0
975	55	34.6292		3	1	0
976	55	14.0927		14	1	0
977	68	13.4438		16	1	0
978	62			2143	0	1
979	62			2084	0	1
980	41	53.7809		30	1	0
981	41	53.7809		94	0	0
982	24	41.8062		11	1	0
983	24	41.8062		84	0	0
984	39	34.1742		75	0	0
985	39	34.1742		171	0	0
986	26	30.1966		24	1	0
987	26	30.1966		87	0	0
988	54			87	0	0
989	54			5	1	0
990	55	63.8455		660	0	1
991	55	63.8455		715	0	1
992
993				88	0	0
994				196	0	0
995		31.6657		16	1	0
996		51.8034		21	1	0
997		59.5955		99	0	0
998		72.1067		14	1	0
999		45.5562		90	0	0
1000				574	0	1
1001		45.5562		574	0	1
1002		45.3034		14	1	0
1003		59.882		12	1	0
1004		48.9551		13	1	0
1005		69.5393		16	1	0
1006		69.5393		22	1	0
1007				240	0	0
1008		69.5393		240	0	0
1009		69.5393		359	0	0
1010		69.5393		97	0	0
1011		68.9691		14	1	0
1012		68.9691		86	0	0
1013		68.9691		26	1	0
1014		51.4522		16	1	0
1015		45.014		7	1	0
1016		45.014		91	0	0
1017		61.0787		14	1	0
1018				84	0	0
1019		61.0787		84	0	0
1020		53.5871
1021		53.5871		6	1	0
1022		53.5871		363	0	0
1023		53.5871		536	0	1
1024		50.1517		362	0	0
1025		50.1517		362	0	0
1026		47.3258		12	1	0
1027		56.0478		15	1	0
1028		46.8764		113	0	0
1029		46.8764		393	0	1
1030		49.9045		15	1	0
1031		61.4438		14	1	0
1032		44.7022		14	1	0
1033		44.7022		77	0	0
1034		44.7022		97	0	0
1035		35.3596		4	1	0
1036		35.3596		376	0	1
1037	67	55.5843		131	0	0
1038	67	55.5843		206	0	0
1039	67	55.5843		155	0	0
1040				365	0	0
1041				363	0	0
1042				14	1	0
1043				376	0	1
1044				20	1	0
1045				371	0	1
1046				14	1	0
1047				358	0	0
1048				13	1	0
1049				379	0	1
1050				22	1	0
1051	69	38.7247
1052	30	47.764
1053	28	25.6629
1054	24			2418	0	1
1055	14			2604	0	1
1056	31	56.9438		2624	0	1
1057	58	33.6685		3645	0	1
1058	37			3480	0	1
1059	62			1074	0	1
1060	37			1137	0	1
1061	43			47	0	0
1062	46			8	1	0
1063	45			1397	0	1
1064	45			903	0	1
1065	45			265	0	0
1066	29	32.8989		8	1	0
1067	51			2160	0	1
1068	65	59.0646		3287	0	1
1069	29	50.2949
1070		26.7697
1071	37	15.8034
1072		44.4045
1073	57	45.764
1074	18	49.3006		32	1	0
1075	18	49.3006		193	0	0
1076	27	39.6404		565	0	1
1077	29			2228	0	1
1078	57			472	0	1
1079	57
1080	63			255	0	0
1081	54	58.5		178	0	0
1082		68.8258		162	0	0
1083		30.6348
1084		28.3876
1085
1086
1087
1088	59			137	0	0
1089	52			465	0	1
1090	19			10	1	0
1091	19			20	1	0
1092	45			26	1	0
1093	59			128	0	0
1094				153	0	0
1095	37			25	1	0
1096	64			77	0	0
1097				137	0	0
1098	52			187	0	0
1099				3444	0	1
1100	64			246	0	0
1101	49			449	0	1
1102	60	24.8511		1173	0	1
1103		63.9185
1104	33	49.2275
1105		65.7191
1106	20	7.28371
1107	58	59.4466
1108		45.3539
1109	51			183	0	0
1110	16			3259	0	1
1111	47			101	0	0
1112	47			519	0	1
1113	48			90	0	0
1114	60			2429	0	1
1115	58			296	0	0
1116	57			345	0	0
1117	25			811	0	1
1118	40	45.4494		10	1	0
1119	55	64.0281		9	1	0
1120	44	55.1742		239	0	0
1121	61	57.1124		1743	0	1
1122	58	35.2331		400	0	1
1123	21	55.6096		88	0	0
1124	44	29.3792		301	0	0
1125	76	62.9831		27	1	0
1126	50	43.427		9185	0	1
1127	19	26.6404		2387	0	1
1128	68	63.4522		258	0	0
1129	46	30.1264		1165	0	1
1130	49	48.6124		4811	0	1
1131	50	20.6966		505	0	1
1132	24	10.0225		3958	0	1
1133	43	28.7051		1348	0	1
1134	40	32.5899		1433	0	1
1135	42	43.8062		366	0	1
1136	48	29.7472		3547	0	1
1137	33	28.1798		1185	0	1
1138	24	42.6742		90	0	0
1139	57	49.2135		339	0	0
1140	55	44.2528		1010	0	1
1141	16	46.8034		833	0	1
1142	41	56.0056		846	0	1
1143	56	56.5618		283	0	0
1144				8688	0	1
1145	50			2137	0	1
1146	63			1249	0	1
1147	36			445	0	1
1148	45	42.809		112	0	0
1149	27	37.7079		1935	0	1
1150	22	62.1629		1271	0	1
1151	61	68.6826		47	0	0
1152	27	34.1685		5547	0	1
1153	61	60.1404		1056	0	1
1154	45	31.6461		265	0	0
1155	45	47.6742		38	1	0
1156	42	51.0393
1157	42	50.5309
1158	54	65.8736
1159				2922	0	1
1160	37	15.2697		5244	0	1
1161	74			820	0	1
1162	51			49	0	0
1163		44.9747		2088	0	1
1164	40	42.2191
1165	44	44.6208
1166	29	21.2556
1167	45	48.8174
1168	68	23.5787		602	0	1
1169	59	66.8708		1267	0	1
1170	68	59.5562		218	0	0
1171	50	68.6826		258	0	0
1172	47	65.0337		95	0	0
1173	47	72.2191		100	0	0
1174	68	60.8708		122	0	0
1175	66	56.8371		97	0	0
1176	51	47.6292		90	0	0
1177	71	56.7219		141	0	0
1178	50	45.8708		352	0	0
1179	57	52.3736		2423	0	1
1180	30	73.9579		219	0	0
1181	13	38.4101		91	0	0
1182	58	76.3736		90	0	0
1183	54	49.7472		73	0	0
1184	51	58.9298		96	0	0
1185	66	49.2135		268	0	0
1186	49	39.2331		169	0	0
1187	48	70.0983		141	0	0
1188	63	67.2612		26	1	0
1189	45	51.9944
1190	37	51.8764		58	0	0
1191	60	44.0562		285	0	0
1192	52	77.677		5	1	0
1193	66	67.8343		953	0	1
1194	51	64.868		4201	0	1
1195	63	52.8961		63	0	0
1196	49	76.6657		7	1	0
1197	78	72.309		99	0	0
1198	38	49.8258		1532	0	1
1199	45	44.559		1215	0	1
1200	45	19.3399		1430	0	1
1201	61	69.8287		259	0	0
1202	70	63.2697		37	1	0
1203	67	38.4157		487	0	1
1204	59	36.9073		1391	0	1
1205	32	38.2135		2775	0	1
1206	50	69.5787		13	1	0
1207	48	49.4916		6437	0	1
1208	54	69.5197		38	1	0
1209	20	66.5197		14	1	0
1210	39	23.7921		249	0	0
1211	56	46.5927		1995	0	1
1212	69	62.3764		31	1	0
1213	65	37.7837		390	0	1
1214	6	59.6966		7	1	0
1215	19	57.573		456	0	1
1216	48	34.8736		890	0	1
1217	67	45.0983		175	0	0
1218	69	30.177		21	1	0
1219	42	38.4101		15	1	0
1220	52			13	1	0
1221	55			3844	0	1
1222	73			29	1	0
1223	31			12	1	0
1224	31			12	1	0
1225	16			2885	0	1
1226	58			330	0	0
1227	32			35	1	0
1228	57			48	0	0
1229	39			693	0	1
1230	18	37.427
1231	24	62.8483
1232	36	30.0506
1233	41	24.2331
1234	57	65.1938
1235	50	50.8736
1236	24	37.1011
1237				4994	0	1
1238	44			2479	0	1
1239	28			145	0	0
1240	30			1489	0	1
1241	44			5509	0	1
1242	38			2180	0	1
1243	61			4494	0	1
1244	27			4471	0	1
1245	39			4564	0	1
1246	48	59.5225
1247	46	39.9129
1248	50	37.3371
1249	65	74.9242		228	0	0
1250	50	39.1938		2733	0	1
1251	42	36.559		18	1	0
1252	42	58.1404		14	1	0
1253	48	55.9775		2264	0	1
1254	56	36.5393		67	0	0
1255	48	20.4747		43	0	0
1256	25	10.3736		3646	0	1
1257	62	50.75		1345	0	1
1258	34			183	0	0
1259	32	45.9719		2025	0	1
1260	47	65.9944		20	1	0
1261	62	55.6348		2614	0	1
1262	50	62.8989		41	1	0
1263	19	25.9579		1524	0	1
1264	54	47.6067		33	1	0
1265	53	45.073		3862	0	1
1266	57	59.5478		5653	0	1
1267	62	51.4944		863	0	1
1268	58	58.0197		822	0	1
1269	52	33.1742
1270	51	56.4129
1271	57	27.2556
1272	43	41.9017		1952	0	1
1273				2160	0	1
1274				1251	0	1
1275				4628	0	1
1276				3386	0	1
1277				7283	0	1
1278	63
1279	30	58.691		427	0	1
1280	50			162	0	0
1281	40			345	0	0
1282	33	33.1573		43	0	0
1283	49			398	0	1
1284	49
1285	59	28.8989		127	0	0
1286	49	41.4522		51	0	0
1287	19	43.2921		2315	0	1
1288	20	37.9185		576	0	1
1289	50	68.3146		1081	0	1
1290	50	68.3146
1291	49	62.8511		104	0	0
1292		31.7331		2416	0	1
1293	40	69.441		681	0	1
1294	30	52.1124		643	0	1
1295	30	52.1124
1296	25	54.8933		17	1	0
1297	53	54.6124		2316	0	1
1298	60	55.5253		530	0	1
1299	52	36.3792		53	0	0
1300	30	45.0871
1301	61	65.3427
1302	46	37.6517
1303	36	34.6994
1304	19	41.0562
1305	45	45.3904
1306	21	55.1376
1307	30	38.2472
1308	44	51.9101
1309	36	31.3989
1310	17	39.4185
1311		46.4522
1312	44	66.3034
1313		68.0646
1314	42	34.3174
1315		61.6713
1316	20	35.6039
1317	42	54.5056
1318		34.7781
1319	38	38.3034
1320	40	40.8399
1321	43	53.3596
1322	33	57.0534
1323				176	0	0
1324				175	0	0
1325				372	0	1
1326				182	0	0
1327				378	0	1
1328				189	0	0
1329	29	49.3118
1330	55	56.5927
1331	41	44.236
1332	34	54.0449
1333	45	66.3989
1334	45	43.1236
1335	56	42.0983
1336	39	47.7416
1337	30	29.5449
1338		24.4101
1339	26	65.1011
1340	43	54.4663
1341	42	73.7444
1342	47			3372	0	1
1343	48			1099	0	1
1344	62			2502	0	1
1345	63			315	0	0
1346	21	55.073		263	0	0
1347	21	55.073		401	0	1
1348	21	55.073		453	0	1
1349	21	55.073		604	0	1
1350	41	35.9017		148	0	0
1351	59	72.0815		52	0	0
1352	81			72	0	0
1353	39	37.9579		1635	0	1
1354	39	37.9579		1784	0	1
1355	63			4473	0	1
1356	53	61.014		777	0	1
1357	60	42.486		71	0	0
1358	60	42.486		178	0	0
1359	60	42.486
1360	33			143	0	0
1361	69			88	0	0
1362	67			875	0	1
1363	48			2191	0	1
1364	69			208	0	0
1365	65			18	1	0
1366	32	36.441		3748	0	1
1367	20			2123	0	1
1368	64	52.0955
1369	41	45.1938		64	0	0
1370	64	68.323		1327	0	1
1371	45	62.6264		75	0	0
1372	38	35.8006		128	0	0
1373		62.5927
1374		63.8876
1375		24.9944
1376	30			2988	0	1
1377	44			79	0	0
1378	52			1822	0	1
1379	64			127	0	0
1380	46			2539	0	1
1381	52			1135	0	1
1382	33			1103	0	1
1383	33			1131	0	1
1384	33	49.5562
1385	63			38	1	0
1386	20			751	0	1
1387	68	36.941		993	0	1
1388	54			401	0	1
1389	69			3145	0	1
1390	20			3645	0	1
1391	22			2232	0	1
1392	51	26.427		1273	0	1
1393	47	30.8202		1996	0	1
1394	61	33.8876		3078	0	1
1395	31	13.2669		2088	0	1
1396	69	74.6236		1077	0	1
1397	27	27.1433		90	0	0
1398	42	40.6798		752	0	1
1399	20	57.4017		7588	0	1
1400	48	42.5169		105	0	0
1401	45	36.1545		922	0	1
1402	60	38.7022		387	0	1
1403	40	28.6685		1410	0	1
1404	48	49.2809		1389	0	1
1405	36	39.4916		5621	0	1
1406	31	36.9466		6197	0	1
1407	67			50	0	0
1408	59			2393	0	1
1409	55			640	0	1
1410	52			6223	0	1
1411	60			85	0	0
1412	36	37.2079		7963	0	1
1413	45	65.6011		54	0	0
1414	66	65.6938		375	0	1
1415	40			182	0	0
1416	75			168	0	0
1417	34			2994	0	1
1418	46			11504	0	1
1419	16	37.3315		4071	0	1
1420	70	42.3708		463	0	1
1421	48	14.5758		5245	0	1
1422	42	34.4326		10	1	0
1423	67	47.118
1424	51	45.8511
1425	30	49.4522
1426	52	45.1517
1427	58	36.3511
1428	39	47.1966
1429	39	39.0421
1430	38	46.4242
1431	71	69.8455
1432	10	39.8511
1433	34	40.7219
1434	67	69.8315
1435	37	35.9242
1436	46	55.5562
1437	22	48.9663
1438	64	68.0449
1439	42	30.2949
1440	65	64.868
1441	31	12.6404
1442	45	28.1938
1443	52	45.5056
1444	48	32.1517
1445	47	60.5253		2379	0	1
1446	66	70.8455
1447	15	53.7978
1448	39	50.5871
1449	62	54.7556
1450	73	53.8961
1451	49	50.7865
1452	24.7219	33.8174	80	245	0	0
1453	24.7219	33.8174	81	1767	0	1
1454	32.323	38.3287	56	2212	0	1
1455	32.323	38.3287	47	2736	0	1
1456	32.323	38.3287	39	3640	0	1
1457	47.6096	50.5674	39	4174	0	1
1458	47.4129	59.691	41	225	0	0
1459	47.4129	59.691	52	859	0	1
1460	44.0927	63.823	46	216	0	0
1461	39.0899	46.5618	55	36	1	0
1462	36.4157	34.8567	40	2358	0	1
1463	35.4747	34.9551	37	4397	0	1
1464	35.4747	34.9551	56	3442	0	1
1465		57.7556	77	2933	0	1
1466	24.7388	51.9045	36	7649	0	1
1467	70.8792	68.0084	23	281	0	0
1468	59.3062	46.4803	90	2347	0	1
1469	62.191	47.9157	32	3616	0	1
1470		75.1096	18	586	0	1
1471		40.6685	34	2978	0	1
1472		49.2163	27	755	0	1
1473		33.8118		30	1	0
1474		57.4129	24	1145	0	1
1475		51.3343	45	29	1	0
1476		37.0281		15	1	0
1477		45.1236	30	2275	0	1
1478		70.4073	42	944	0	1
1479		39.1882	13	2197	0	1
1480		64.5758		4123	0	1
1481		25.264	28	2420	0	1
1482		33.8118	13	130	0	0
1483		66.9916		18	1	0
1484		47.2163	11	125	0	0
1485		24.8118		811	0	1
1486		60.6573	40	233	0	0
1487		59.1657	6	37	1	0
1488		40.0843	10	11	1	0
1489
1490		48.4185	57	13	1	0
1491		39.2051	9	6	1	0
1492		68.9635	14	18	1	0
1493		49.9326	30	242	0	0
1494		53.8764		704	0	1
1495		53.6713	16	295	0	0
1496		52.736	15	593	0	1
1497		37.9298	16	49	0	0
1498		29.809	29	63	0	0
1499		21.3904	59	98	0	0
1500		36.441		2781	0	1
1501		64.3146	25	2349	0	1
1502		48.0253	42	108	0	0
1503		54.4663		23	1	0
1504		54.4663		31	1	0
1505		54.4663	8	52	0	0
1506		41.6404	55	6416	0	1
1507		50.3287	25	32	1	0
1508		44.2107	28	23	1	0
1509		44.2107		92	0	0
1510		57.1629	26	2358	0	1
1511		73.514		189	0	0
1512		69.2528	45	4629	0	1
1513		44.8174	24	2735	0	1
1514		37.1376	23	2186	0	1
1515		36.6124	40	2378	0	1
1516		25.5758		4127	0	1
1517		34.4466	49	3151	0	1
1518		58.7949	38	331	0	0
1519		48.3371	23	6251	0	1
1520		43.3455	46	1820	0	1
1521		37.0983	61	26	1	0
1522		55.6208	18	2566	0	1
1523		49.1096	38	139	0	0
1524		37.1067	20	396	0	1
1525		32.6404	30	3814	0	1
1526		28.2697	54	3178	0	1
1527		30.809	27	1908	0	1
1528		37.2753	54	703	0	1
1529		67.7416		84	0	0
1530		67.7416		104	0	0
1531		29.6489	45	1230	0	1
1532		71.7275	19	152	0	0
1533		37.809		155	0	0
1534		47.9831		7496	0	1
1535		69.014	7	16	1	0
1536		69.4242		2794	0	1
1537		53.691	33	4381	0	1
1538		65.8933	29	43	0	0
1539		46.0365	57	169	0	0
1540		31.9326		1900	0	1
1541		36.6404	12	3886	0	1
1542		41.7275	19	4272	0	1
1543		23.7612	38	4094	0	1
1544		46.3539	45	5548	0	1
1545		29.4157	10	3544	0	1
1546		12.6545	55	4035	0	1
1547
1548	41.6966	67.2612	40	751	0	1
1549	40.9466	50.132	52	3258	0	1
1550	40.9466	50.132	43	2089	0	1
1551		42.3848		7	1	0
1552		63.4972		10	1	0
1553		63.9354		8	1	0
1554		65.5815		86	0	0
1555		72.1067		101	0	0
1556		56.4157		114	0	0
1557		41.7472		5	1	0
1558		47.927		95	0	0
1559		25.8118		149	0	0
1560		37.3989		89	0	0
1561		49.8624		92	0	0
1562		76.8652		92	0	0
1563		58.7107		127	0	0
1564		57.573		18	1	0
1565		61.0028		6	1	0
1566		60.9494		13	1	0
1567		60.9494		34	1	0
1568	45.6292	25.1685	63	3993	0	1
1569	49.4635	42.0169	26	334	0	0
1570	49.4635	42.0169	29	1613	0	1
1571	16.5084	57.6854	28	26	1	0
1572	20.8539	32.5758	87	23	1	0
1573	54.7388	64.1629	35	65	0	0
1574	54.7388	64.1629	19	8	1	0
1575	41.5758	56.7528	52	1676	0	1
1576	41.5758	56.7528	43	76	0	0
1577	50.3371	59.9663	77	7	1	0
1578	38.4494	8.24157	75	728	0	1
1579	24.0534	44.25	61	345	0	0
1580	24.0534	44.25	31	100	0	0
1581	29.6264	58.9579	100	687	0	1
1582				370	0	1
1583				371	0	1
1584				953	0	1
1585				3886	0	1
1586				365	0	0
1587				388	0	1
1588				395	0	1
1589				398	0	1
1590				3324	0	1
1591				372	0	1
1592				3132	0	1
1593				406	0	1
1594				409	0	1
1595				2194	0	1
1596				380	0	1
1597				644	0	1
1598				11	1	0
1599				400	0	1
1600				367	0	1
1601				454	0	1
1602				396	0	1
1603				372	0	1
1604				392	0	1
1605				9	1	0
1606				14	1	0
1607				376	0	1
1608				368	0	1
1609				6006	0	1
1610				390	0	1
1611				3316	0	1
1612				363	0	0
1613				356	0	0
1614				385	0	1
1615				3616	0	1
1616				385	0	1
1617				12	1	0
1618				437	0	1
1619				375	0	1
1620				3600	0	1
1621				381	0	1
1622				1451	0	1
1623				895	0	1
1624				4711	0	1
1625				2737	0	1
1626				375	0	1
1627				941	0	1
1628				4345	0	1
1629				5292	0	1
1630	44.1742	47.3315	50	3516	0	1
1631	42.3287	56.0843	66	867	0	1
1632	61.073	64.9972	37	330	0	0
1633	16.4157	31.5056	60	634	0	1
1634	17.4944	18.8567	67	26	1	0
1635	42.3287	56.0843	72	185	0	0
1636	19.8876	45.9101	43	41	1	0
1637	7.63764	50.9972	23	867	0	1
1638	53.6854	54.8287	37	94	0	0
1639	50.7472	33.6433	62	3584	0	1
1640	50.9017	38.7247	59	3683	0	1
1641	61.073	64.9972	24	183	0	0
1642		35.0562		1588	0	1
1643		35.0562		2314	0	1
1644		21.4944		158	0	0
1645		56.1433		7	1	0
1646		44.8287		259	0	0
1647		35.2444		606	0	1
1648		45.8006		524	0	1
1649				252	0	0
1650	47.7444	49.3708	37	49	0	0
1651	45.0674	31.8258	14	8	1	0
1652	17.4438	59.823	52	280	0	0
1653	17.4438	59.823	54	306	0	0
1654	36.5927	44.8062	57	603	0	1
1655	52.941	70.6404	27	134	0	0
1656	52.941	70.6404	41	1604	0	1
1657	52.941	70.6404	8	8	1	0
1658	69.6742	60.0084	28	169	0	0
1659	48.2472	33.132	44	8	1	0
1660	54.1573	36.5337	15	465	0	1
1661	54.1573	36.5337	25	514	0	1
1662	56.2809	63.9185	58	143	0	0
1663	31.3343	45.4551	49	1926	0	1
1664	65.7275	56.9719	12	58	0	0
1665	38.9775	31.9803	69	81	0	0
1666	21.264	30.3989	77	500	0	1
1667		51.4916	45	2972	0	1
1668	48.3006	32.1882	10	8	1	0
1669	53.9101	66.2837	16	205	0	0
1670	54.632	33.0478	13	2895	0	1
1671	25.8483	64.1545	20	7	1	0
1672	45.2893	46.4831	21	29	1	0
1673	59.4045	49.2416	33	78	0	0
1674	33.9747	59.4438	54	17	1	0
1675	33.9747	59.4438	56	86	0	0
1676	57.7753	65.25	28	313	0	0
1677	56.514	60.9747	53	27	1	0
1678	23.6966	57.573	44	24	1	0
1679	47.3624	53.132	53	742	0	1
1680	42.6545	13.2219	27	1700	0	1
1681	41.0225	55.7079	26	92	0	0
1682	50.1545	37.0955	46	132	0	0
1683	59.4017	71.2331	13	130	0	0
1684	22.2584	42.3539	57	571	0	1
1685	17.6489	43.6657	72	4409	0	1
1686	33.8876	22.8792	28	476	0	1
1687	47.2247	62.5871	53	108	0	0
1688	50.1292	20.9185	18	908	0	1
1689	64.4551	62.0871	35	192	0	0
1690	41.059	36.514	68	132	0	0
1691	27.2303	27.4579	9	316	0	0
1692	48.6039	53.5871	65	201	0	0
1693	48.6039	53.5871	66	230	0	0
1694	41.309	34.9888	24	5547	0	1
1695	41.309	34.9888	21	5572	0	1
1696	50.7051	40.9803	79	14	1	0
1697	29.4101	35.927	38	9056	0	1
1698	48.8624	49.0337	28	325	0	0
1699	48.8624	49.0337	30	390	0	1
1700	46.0815	47.5225	36	2052	0	1
1701	30.3062	67.3174	19	6	1	0
1702	30.3062	67.3174	28	22	1	0
1703	46.632	64.6011	47	39	1	0
1704	42.7865	9.36517	69	3240	0	1
1705	57.9916	60.1264	52	28	1	0
1706	52.8961	67.8511	46	20	1	0
1707	51.6573	61.75	50	96	0	0
1708	47.6798	40.1854	29	1170	0	1
1709	45.8876	47.4972	45	1079	0	1
1710	56.9831	22.2107	51	54	0	0
1711	54.9916	21.1657	33	33	1	0
1712	52.9017	61.4607	20	47	0	0
1713	40.1152	42.6798	41	588	0	1
1714	49.0084	27.9551	56	13	1	0
1715	49.0084	27.9551	79	41	1	0
1716	37.7079	70.1882	38	21	1	0
1717	59.8567	31.2612	70	3099	0	1
1718	31.5843	54.1713	51	17	1	0
1719	26.4326	40.3118	48	28	1	0
1720	45.8399	26.0899	44	5181	0	1
1721	53.2107	52.8876	27	17	1	0
1722	62.0702	55.8736	37	4172	0	1
1723	34.809	66.8371	49	11	1	0
1724	18.9045	15.7247	37	3498	0	1
1725	66.0337	68.0871	43	795	0	1
1726	53.8483	17.9382	78	1485	0	1
1727	66.882	22.7669	23	500	0	1
1728	51.0281	59.236	50	301	0	0
1729	63.7809	49.4157	32	883	0	1
1730		59.1461	55	1073	0	1
1731	25.4579	22.382	33	6497	0	1
1732	40.8848	66.5337	25	301	0	0
1733	40.8848	66.5337	23	497	0	1
1734	26.0365	39.3764	42	490	0	1
1735	65.9466	63.8933	33	173	0	0
1736	16.2669	33.7079	55	4720	0	1
1737	26.3652	38.677	82	47	0	0
1738			50	1373	0	1
1739	55.5169	51.4129	50	1373	0	1
1740	52.2079	63.4944	53	2588	0	1
1741	16.3343	47.1124	83	388	0	1
1742	20.6433	36.0337	29	3996	0	1
1743	51	65.3652	55	506	0	1
1744	43.7584	46.8371	22	3127	0	1
1745	37.7303	36.3146	75	26	1	0
1746	27.3708	46.4972	68	309	0	0
1747
1748
1749
1750
1751
1752
1753
1754
1755
1756
1757
1758
1759
1760
1761
1762
1763
1764
1765
1766
1767
1768
1769
1770
1771
1772
1773
1774
1775
1776
1777
1778
1779
1780
1781
1782
1783
1784
1785
1786
1787
1788
1789
1790
1791
1792
1793
1794
1795
1796
1797
1798
1799
1800
1801
1802
1803		23.3764		884	0	1
1804		57.8567		22	1	0
1805		39.3511		14	1	0
1806		48.3483		310	0	0
1807				2661	0	1
1808		24.6152		466	0	1
1809		35.3933		610	0	1
1810		37.6545		555	0	1
1811		54.1292		535	0	1
1812				12	1	0
1813	51.191	57.8118	46	122	0	0
1814	51.191	57.8118	48	172	0	0
1815	20.0225	41.8708	47	1732	0	1
1816	52.809	73.5562	14	14	1	0
1817	36.3511	34.9691	55	3426	0	1
1818	39.6545	50.4663	118	1562	0	1
1819	47.1067	48.4607	70	745	0	1
1820	47.1067	48.4607	17	2659	0	1
1821	56.9747	53.2163	52	3233	0	1
1822	13.6039	66.3258	52	5301	0	1
1823	35.0253	59.4213	40	178	0	0
1824	33.2275	51.5449	70	762	0	1
1825	15.3118	22.5758	68	3336	0	1
1826		75.2781		168	0	0
1827		25.9466		1214	0	1
1828		14.6798		3923	0	1
1829		60.9831		47	0	0
1830		52.0478		137	0	0
1831				9	1	0
1832		24.6011		504	0	1
1833		19.9607		1966	0	1
1834		59.1096		61	0	0
1835		30.5084		2113	0	1
1836		34.7556		22	1	0
1837		10.6489		5980	0	1
1838		41.4635		230	0	0
1839	43.4747	20.6404	33	1207	0	1
1840	69.6742	65.9551	31	57	0	0
1841	69.6742	65.9551	28	161	0	0
1842	56.6882	57.4494	60	703	0	1
1843	40.8736	65.4494	35	4142	0	1
1844		24.2556	60	212	0	0
1845	36.014	52.4298	45	780	0	1
1846	39.7331	44.8624	60	4936	0	1
1847	56.3848	37.9157	60	3391	0	1
1848	46.7865	27.2921	41	235	0	0
1849	46.7865	27.2921	31	263	0	0
1850	38.2669	29.0337	39	3636	0	1
1851	54.9775	42.6657	14	1347	0	1
1852	17.7753	39.3202	21	7302	0	1
1853	20.736	37.1517	23	31	1	0
1854	26.4185	43.8624	59	3495	0	1
1855	7.24438	20.5843	54	94	0	0
1856	35.4663	19.0506	15	2102	0	1
1857	46.0506	47.0758	48	4912	0	1
1858	52.6826	57.8118	47	2552	0	1
1859	50.0112	54.1152	49	216	0	0
1860	19.7978	54.6826	40	1117	0	1
1861	58.7388	43.3483	23	46	0	0
1862	22.8764	64.9438	60	400	0	1
1863		43.5927	10	4348	0	1
1864	28.2556	43.6433	24	1778	0	1
1865	55.4719	56.4972	30	141	0	0
1866		70.4719	15	22	1	0
1867		28.8511	32	607	0	1
1868		32.9972	30	3164	0	1
1869		40.441	35	44	0	0
1870		40.441	20	240	0	0
1871		40.441		374	0	1
1872		66.1742	15	531	0	1
1873		27.4326	50	809	0	1
1874		56.3539		1	1	0
1875		16.2219	55	418	0	1
1876		48.4185		296	0	0
1877		66.691		4808	0	1
1878		36.9382		4810	0	1
1879		51.9888	60	6454	0	1
1880		2.10955	60	531	0	1
1881		48.4916	50	1195	0	1
1882		74.7247	35	58	0	0
1883		46.1882	55	372	0	1
1884		13.3483		68	0	0
1885				368	0	1
1886		59.7612		9	1	0
1887		29.9607	32	9964	0	1
1888		55.4045	31	1812	0	1
1889		41.1742	28	17	1	0
1890		3.98876		2098	0	1
1891		79.3904		7	1	0
1892		51.8343		41	1	0
1893		39.2472		5754	0	1
1894		65.8146		245	0	0
1895		17.5955		463	0	1
1896		42.9579		3597	0	1
1897		41.1657		1220	0	1
1898		59.3567		126	0	0
1899		69.7107		106	0	0
1900		45.986		4086	0	1
1901		67.2584		153	0	0
1902		19.764		79	0	0
1903		19.764		168	0	0
1904		57.1601		35	1	0
1905		55.1545		33	1	0
1906		70.8455		311	0	0
1907		1.67697		1435	0	1
1908		57.2528		33	1	0
1909	20.2584	41.8034	15	3779	0	1
1910	20.2584	41.8034	15	3786	0	1
1911	30.8427	34.9466	64	1140	0	1
1912	68	73.1292	53	1435	0	1
1913	52.7303	35.1489		6891	0	1
1914	38.2865	34.1826	15	6	1	0
1915	74.2163	78.3202	15	8	1	0
1916	56.0646	51.9607	16	268	0	0
1917	68.1152	68.1152	15	10	1	0
1918	49.7669	48.7416	77	1798	0	1
1919	37.4691	18.2444	41	4145	0	1
1920	37.4691	18.2444		4249	0	1
1921	37.4691	18.2444		4530	0	1
1922		31.2107		2530	0	1
1923		32.2191		3375	0	1
1924		32.2191		3515	0	1
1925		32.2191		3795	0	1
1926	53.0955	28.4719	24	124	0	0
1927	47.986	24.382	39	2459	0	1
1928	47.986	24.382		2554	0	1
1929	47.986	24.382		2836	0	1
1930	57.2079	37.6039		5398	0	1
1931	57.2079	37.6039		5496	0	1
1932	57.2079	37.6039		5772	0	1
1933		56.5309		172	0	0
1934	74.1264	74.1433	49	371	0	1
1935	11.0084	32.2135	21	1296	0	1
1936	53.1208	45.6966	31	2374	0	1
1937	50	61.8315	16	11	1	0
1938	40.264	76.3876	90	398	0	1
1939	29.4691	56.1461	47	224	0	0
1940	34.1685	52.6348	42	5493	0	1
1941	59.2753	62.4579	51	207	0	0
1942	62.1489	61.9298	7	2472	0	1
1943	63.7472	72.2753	28	1908	0	1
1944	52.3427	44.1348	27	125	0	0
1945	60.8202	31.0646	10	1492	0	1
1946		36.9017	21	4857	0	1
1947	43.1545	92.4017	79	115	0	0
1948	38.9607	73.8455	30	148	0	0
1949	50.5955	52.6489	56	25	1	0
1950		51.4045	36	4732	0	1
1951		52.2753	21	4842	0	1
1952	23.5899	58.4719	60	182	0	0
1953	55.3034	62.1938	34	214	0	0
1954		38.2444	27	8868	0	1
1955	42.4073	43.7837	53	2988	0	1
1956	67.8596	51.5702	34	1232	0	1
1957	27.368	44.0702	30	1049	0	1
1958	27.618	71.7331	60	237	0	0
1959	49.5955	59.8539	22	96	0	0
1960		38.1376	46	5495	0	1
1961	53.9382	47.7809	10	33	1	0
1962	46.7556	67.0983	8	18	1	0
1963	48.8539	48.9157	25	32	1	0
1964		70.3427	13	53	0	0
1965		78.0506	16	32	1	0
1966		78.0506	18	50	0	0
1967		62.8989	38	174	0	0
1968		59.9831	35	63	0	0
1969		48.0084	50	5531	0	1
1970	24.191	49.8399	25	131	0	0
1971	20.1685	58.4635	26	1202	0	1
1972	45.4017	48.7079	68	986	0	1
1973	67.5899	74.7697	18	28	1	0
1974	49.1601	74.3933	20	20	1	0
1975	58.691	55.4775	8	281	0	0
1976	44.8736	53.0618	41	1548	0	1
1977	42.3989	69.8315	60	237	0	0
1978	68.382	64.2781	31	485	0	1
1979	34.1433	65.3258	41	625	0	1
1980	25.0955	54.7669	60	195	0	0
1981		77.5646		240	0	0
1982		51.4326		1166	0	1
1983		32.8764		6318	0	1
1984		38.4017		1070	0	1
1985		42.7079		651	0	1
1986		58.8034		1140	0	1
1987		55.6629		73	0	0
1988		53.4185		519	0	1
1989		38.9466		2061	0	1
1990		55.8848		800	0	1
1991		62.8596		1241	0	1
1992		47.0702		1388	0	1
1993		51.3258		640	0	1
1994		33.632		3291	0	1
1995	43	21.618	48	119	0	0
1996	59	66.7949	37	108	0	0
1997		46.868	27	1365	0	1
1998	55	63.7978	5	8	1	0
1999	55	73.0337	8	14	1	0
[truncated: 2,503 more rows]

## Sheet: Figure 3ABCDEF
ID	Dage	Rage	GFR	TxBx	IRRAT	RejPC1	InjPC1	InjPC2	InjPC3
1	24	32.5112		13	1.96445	0.47924	2.31369	-4.77378	-3.36151e-05
2	67	69.6573		333	0.607187	-1.68877	0.288594	1.40035	-0.0283887
3	72	77.486		8	0.306749	-0.720359	-2.58118	-1.00161	-0.0439633
4		50.4579	59	4135	-0.475032	-2.24738	-1.88483	1.4551	-0.721978
5	17.2022	22.0674	24	795	1.39769	0.254906	4.9763	1.52754	0.545315
6	61.132	52.8511	39	3204	0.613147	-1.86471	-0.308266	1.604	0.309224
7	52.0758	25.0843	62	743	-0.341814	-1.55211	-2.13453	-0.229984	-0.142356
8	51.7022	31.0843	29	3865	0.341114	-1.1556	1.56371	1.90009	-1.00785
9	20.2584	37.9382	172	460	0.475997	-2.1265	-0.0932185	0.902926	-0.344123
10	63.3483	67.0562	82	463	-0.366474	-2.03422	-3.25217	0.224159	-0.968773
11	70.8202	72.764	39	80	-0.283163	-2.11086	-2.94478	-0.91507	-1.39231
12	52.3146	27.4101	61	101	0.155696	-1.78004	-1.03586	-0.641384	-1.64631
13	34.8539	75.5197	100	108	-0.171645	-0.903823	-2.46223	0.139514	-0.856614
14	68.8933	68.4298	29	46	0.405949	-1.58199	-1.22755	-1.12666	-0.498145
15	37.0197	62.4888	38	4499	-0.120653	-0.504877	0.254317	1.13287	-0.405283
16	52.7163	27.5169	26	5521	0.653241	-1.16473	1.56945	1.32709	-0.0413001
17	29.7107	53.9129	89	209	-0.0890387	-2.19337	-2.21573	-0.880921	-1.52235
18	44.8258	44.8455	31	5069	0.64236	1.04752	2.773	1.66075	-1.01978
19	17.9635	1.65449	30	9889	0.627926	2.14624	2.13894	1.12975	-0.172746
20	58.8146	32.6882	60	3396	-0.606983	-2.12499	-3.17008	0.109453	-0.873218
21	51.8034	62.25	46	422	0.0089277	-1.83265	-0.273161	1.31135	-1.41355
22	33.1404	58.5758	21	2702	0.851026	-1.34487	3.04868	0.539253	0.145543
23	30.2865	52.9775	121	3354	-0.471099	-1.87301	-2.77826	0.495828	-0.369971
24	29.4326	35.7107	45	6	0.228043	-2.16937	-2.33147	-1.63606	-1.47449
25	37.1629	27.6236	53	1591	0.352909	-1.64544	-0.176338	1.17727	0.827199
26	37.1629	27.6236	81	1050	0.485592	-1.86593	0.205311	1.20305	0.289361
27	37.1629	27.6236	75	569	-0.676298	-1.80331	-3.03155	0.398416	-0.810904
28	37.1629	27.6236	49	1945	0.393169	-1.71964	0.842838	1.45042	0.0195076
29	37.1629	27.6236	72	1011	0.625381	-0.822626	0.704143	0.864027	-0.601556
30	29.5955	28.3736	41	11	-0.496812	-2.22889	-3.68597	-0.735724	-1.54802
31	29.5955	28.3736	58	1544	-0.291774	-1.4756	-2.27487	1.77	-1.27046
32	25.514	44.868	46	16	0.10134	-2.02305	-2.2339	-1.12664	-1.29236
33	43.4944	65.6854	90	190	-0.172451	-0.416203	-1.56842	1.10593	-2.14122
34	3.89326	37.5506	39	4432	0.106877	-0.248762	-0.847441	1.02562	-1.26405
35	53.1657	55.6348	36	4429	0.965138	-1.52734	3.40168	1.42864	-0.649426
36	27.9382	28.9522	66	3550	0.548317	1.76524	1.36924	1.21061	-0.486658
37	55.0478	57.2809	37	5971	0.754288	-2.04552	1.47562	0.745063	-0.457946
38	55.0478	57.2809	39	5952	0.400427	-0.0614246	0.410102	0.0789703	-0.865158
39	16.4775	47.9213	30	2883	1.20769	-1.28826	2.37989	-0.0131321	-0.371283
40	39.7612	52.7022	41	3373	-0.413366	-1.7563	-1.00221	2.37232	-1.48271
41	67.6994	66.5871	43	1102	-0.213844	-2.25883	-2.84012	-0.253171	-0.90493
42	67.6994	66.5871	12	10	1.95086	-1.68935	3.48958	-4.22455	-1.11175
43	21.8174	24.8539	62	3212	-0.0996036	0.370221	-1.67774	0.656893	-1.29139
44			62	3212	0.0538047	1.16238	-1.00048	0.471217	-1.05985
45	21.8174	24.8539	50	3730	0.312812	-0.701732	0.0118079	1.16604	-0.0650585
46	20.5112	57.5337	44	5871	0.241259	1.54707	1.16256	0.877391	-1.07566
47	56.8876	38.4185	36	227	0.12726	-2.13268	-1.45384	0.0583968	-0.864577
48	56.8876	38.4185	28	392	0.0754679	-2.01062	-1.86403	-1.06547	-0.438834
49	56.8876	38.4185	21	367	1.54405	-1.73722	3.20329	-1.0211	-0.494121
50			21	367	1.52046	-1.74047	2.96327	-1.19692	-0.135498
51	45.7781	23.4242	43	3832	-0.0106365	0.0180521	0.410793	1.528	-0.394986
52	18.0393	60.2921	47	5331	-0.0779295	-0.377772	-0.883895	1.15199	-1.81517
53	18.5787	25.9747	8	757	1.62798	3.45742	4.66041	-1.62135	-3.07457
54	18.5787	25.9747	32	1856	1.17698	4.40402	3.72866	2.02552	-0.0298972
55	41.9157	75.6376	44	4510	-0.390919	-2.29654	-2.71886	0.208632	-0.919149
56	31.5365	66.8034	15	4922	0.575042	0.901692	2.37552	2.59239	-0.463795
57		20.0534	54	3546	-0.576901	-1.81032	-3.46876	-0.176254	-0.930739
58	26.1798	60.9242	37	3949	-0.608682	-1.73809	-2.83081	-0.0291783	-0.925448
59	31.0393	43.1685	37	31	1.20977	-0.881739	0.831894	-2.97676	-0.774427
60			37	31	1.26752	-0.544591	1.08405	-3.18687	-0.232251
61	37.4242	23.3708	88	3968	-0.131009	0.780553	-1.37882	0.23438	-2.36283
62	62.5787	63.059	75	860	-0.0920414	-1.53296	-1.98379	-0.376013	-1.6028
63	43.3539	28.6713	42	1495	0.419663	1.95428	2.48982	1.82534	-2.18033
64	43.3539	28.6713	39	1753	0.271754	2.3946	0.219534	0.547183	-0.855123
65	46.9551	21.2584	52	4599	-0.652644	-2.20255	-3.31803	0.74063	-1.20289
66	0.851124	18.3567	19	1066	0.608906	4.45953	1.49969	0.340426	-0.381256
67	0.851124	18.3567	26	886	0.384725	3.00502	0.710357	0.614542	-0.723931
68	0.851124	18.3567	52	564	1.12592	2.1667	4.36317	0.695235	-1.50181
69	50.6152	22.3539	75	28	-0.562432	-2.30473	-3.43079	-0.156548	-1.23318
70	55.8567	75.2163	19	355	0.859757	1.93349	1.4393	-0.0625164	-2.46462
71	38.2022	17.5674	29	79	-0.0443033	-1.9752	-2.44673	-0.502517	-1.1156
72	51.2669	42.6657	72	561	0.128118	-1.80857	-0.980191	-0.561306	-1.69541
73	36.014	44.4747	62	4908	0.242524	2.46066	-0.673665	0.0809365	-1.0887
74	53.6124	46.3876	37	470	0.109789	-1.63413	-0.972746	0.774961	-0.15574
75	29.4972	30.4466	47	5412	0.474795	0.397402	1.84062	1.83918	0.150964
76			47	5412	0.600577	-0.000236882	1.85938	1.28386	-0.0733144
77	19.323	42.4831	49	3556	0.258252	-1.70558	-0.252175	1.11045	-0.523544
78	19.323	42.4831	42	3857	-0.203655	-0.554824	-1.07065	0.678773	-0.292936
79	22.7612	59.7893	43	159	-0.834066	-1.67996	-3.87497	0.585031	-1.45985
80	50.5562	57.5534	19	507	0.517899	-1.99269	1.02057	0.425508	0.292544
81	46.4	60.4242	38	796	1.16642	-0.692408	3.05047	0.715765	-0.2803
82	45.3455	21.9017	31	276	1.47287	2.2914	4.12194	0.692138	-1.69692
83	45.3455	21.9017	44	245	1.28331	-0.236724	1.61691	-1.03042	-2.48291
84	45.3455	21.9017	48	218	0.00928212	-1.83947	-1.75313	-0.178977	-1.62477
85	30.5646	32.3034	60	10	0.272347	-1.68419	-1.83013	-1.97324	-1.4771
86	17.4944	41.2669	53	2490	-0.175201	-2.14408	-2.54879	0.0688612	-1.7608
87			31	85	0.862442	4.08332	0.824635	-0.749764	-2.57693
88	43.7472	78.7163	31	85	0.942339	4.50966	1.19891	-0.661022	-2.11829
89	19.4157	29.5674	17	3	1.77544	-1.20231	1.76724	-3.54554	-0.52179
90		35.4438	106	5991	-0.48047	-1.63583	-2.57927	1.38848	-1.35153
91			90	2614	-0.228654	1.4226	-2.72893	0.387756	-0.978554
92	24.4691	21.5618	90	2614	-0.162561	0.554934	-2.59979	0.271457	-0.998627
93	48.1938	53.2247	27	20	-0.0724043	-1.88134	-2.41987	-0.93084	-0.763354
94	17.986	44.1376	31	201	1.34738	2.89846	1.32755	-2.12425	-1.01617
95	17.986	44.1376	35	266	0.0641603	-1.92105	-2.86557	-0.470404	-0.231127
96	17.986	44.1376	23	244	1.21325	2.26487	2.32708	-0.923007	-0.894322
97	52.427	47.9017	59	7	1.37654	-1.51142	0.329712	-3.16021	-0.903174
98	41.1994	49.9831	90	3359	-0.310003	-1.89946	-2.00935	0.773599	-0.199783
99	56.3933	65.6573	54	160	0.145873	-0.173328	-0.846561	0.531097	-1.85564
100	39.3034	59.7275	33	4062	-0.398934	-2.05486	-2.00939	0.86319	-0.582122
101	51.9	70.7921	29	22	0.7716	-1.67193	0.205243	-1.2889	-0.475522
102	55.8	60.7163	19	66	1.19816	-2.13575	2.28071	-1.21565	1.37126
103	55.8	60.7163	10	18	1.112	-2.22384	1.58228	-2.69334	0.739467
104	52.28	30.1573	31	939	1.11154	3.27965	2.26455	0.504789	-1.18875
105	52.28	30.1573	32	1043	0.866936	-1.18475	3.47757	0.692319	0.0747134
106		37.3343	24	6080	0.00765394	-1.90017	-0.369056	1.75727	0.0632792
107	32.46	56.0281	47	742	-0.289811	1.2168	-2.71037	0.166239	-0.345918
108	32.46	56.0281	46	973	-0.225729	1.40531	-2.33156	-0.760943	-2.19547
109	17.9	61.8736	162	2465	-0.212888	1.47894	-2.7948	0.641244	-0.923575
110	42.9	45.9101	57	176	-0.548295	-2.03	-3.48638	0.503508	-0.288667
111	46.9551	38.0309	82	5121	-0.575073	-2.17809	-3.51758	0.915253	-0.814466
112	59.9	52.0281	52	118	1.00445	0.118552	1.38774	-0.0218156	-0.0623166
113	59.9	52.0281	38	215	0.763763	-0.705469	0.686387	0.212402	0.260668
114	34.22	42.677	32	5589	-0.202128	-2.11689	-2.58033	0.505563	-0.263473
115		15.7837	46	4994	0.935767	-0.650406	0.28345	0.15649	-1.69666
116	53.47	34.8792	19	6450	0.860883	-2.05664	3.27049	2.26143	0.699484
117		47.7921	14	2864	1.05637	1.08503	4.39986	1.3942	-1.80565
118		64.1292	54	1495	-0.49872	-1.99793	-3.2031	1.73161	-1.25532
119		30.5815	73	6500	-0.672046	-1.89066	-3.52611	0.97952	-0.463504
120		18.8904	62	3453	-0.144417	-2.07209	-1.78269	1.10646	0.236025
121	18.3399	28.7444	124	74	0.231777	-0.0320418	-1.38103	0.48028	-1.77123
122	54.6657	64.2303	31	1389	0.755116	0.259951	1.07625	1.7215	-1.1777
123	42.4	33.4298	57	29	1.11547	-1.41764	2.56992	-1.94737	-1.78633
124		56.3511	34	5274	0.586445	-1.75864	1.51062	0.523635	-0.541683
125	70.6854	59.0899	30	135	0.268862	-2.15067	-1.11124	0.354358	-0.207738
126	48.5	50.4242	51	44	0.609352	-1.92486	-1.53802	-1.27788	-0.452806
127	48.31	49.0337	34	120	1.1206	3.01957	0.523813	-1.44792	-3.62395
128	48.31	49.0337	56	196	-0.139896	-1.86191	-1.98547	1.66867	-1.55571
129	43.86	32.2725	57	214	0.54723	3.1407	-0.872978	-1.65945	-1.25642
130	43.86	32.2725	59	457	0.714504	0.975492	0.0283063	-0.299585	0.0188475
131	41	50.736	40	3583	0.429954	1.58092	0.435179	0.945814	-0.0651593
132		36.4017	34	2255	0.70603	3.919	1.0047	0.255025	-0.409778
133			34	2255	0.688274	3.28585	1.44758	0.280504	-0.660198
134		36.4017	35	2207	0.62044	4.18327	0.370432	0.653557	-1.38735
135		36.4017	34	2246	0.60439	4.50563	0.446764	0.48281	-0.483961
136		54.9719	46	4959	0.331282	-1.22869	0.504093	2.17956	-0.0796132
137	51.2	62.5843	59	103	0.355206	0.993214	-0.7333	-0.298254	-1.21094
138	57.1	70.0646	47	270	0.508956	-1.90451	0.306415	1.03774	0.347749
139	57.16	65.1517	46	602	0.693753	-0.904232	0.512674	0.163766	0.444281
140	55	11.8483	46	4472	-0.246561	-1.42454	-1.67976	0.467695	-0.766385
141	50	45.2809	102	5010	-0.346892	-1.5058	-1.965	1.38709	0.175279
142	46.4	46.4663	44	2022	0.431742	-1.55514	0.534541	2.14645	-0.140868
143	69	60.7303	33	4755	0.547732	-1.56027	-0.124457	0.55992	0.434174
144	52	40.5365	46	1396	0.807128	2.1494	3.16542	2.97625	-1.59222
145	52	40.5365	47	1227	1.32626	-0.168297	3.47806	0.786798	-1.32562
146	27.88	57.9831	72	643	0.0220148	-1.61339	-2.43842	0.378855	-1.22176
147	27.88	57.9831	65	560	1.04919	1.66009	0.241247	-0.498535	-2.21218
148	27.88	57.9831	57	541	0.976666	2.98297	-0.263017	-1.22185	-2.86661
149			57	541	0.966655	2.59413	-0.183551	-1.06878	-2.95093
150	36	51.1657	82	4808	0.244939	-0.417505	-0.401104	0.585894	0.4411
151	27.4	25.3708	82	1814	0.462425	1.68627	0.364739	1.65387	-0.704752
152	42.6	39.427	56	719	-0.555807	-1.13905	-4.22198	0.345703	-0.458395
153		25.5758	38	8002	0.422614	3.09793	1.70041	1.22419	-1.13062
154	42	68.5646	39	4657	0.312428	-0.265523	-0.450447	1.9193	-1.45052
155	44.39	52.7921	58	748	0.39932	-1.04078	-0.384505	0.616084	-0.271545
156			58	748	0.338472	-1.12583	-0.43389	0.216661	-0.816734
157	16.88	36.0478	24	639	1.04923	1.79812	0.930992	-0.67625	-1.36867
158	16.88	36.0478	75	792	0.425625	2.71305	-0.393247	-0.134156	0.178668
159	16.88	36.0478	77	703	0.699401	0.626697	-0.787841	0.0431305	-0.78982
160	15.4	48.7556	115	836	-0.434306	-0.795665	-3.52939	0.476809	-1.66448
161	55.9	60.6264	36	435	0.866818	0.267808	0.299677	-1.06726	0.285917
162	55.9	60.6264	52	400	0.828874	1.44475	0.516507	-0.659102	-0.369508
163	43.9	23.8652	72	1905	0.334863	1.2183	-1.08171	0.133594	-0.496533
164	11	37.618	45	4998	1.03635	-0.686784	4.42228	1.90643	-0.542581
165	55.1	68.0421	48	96	-0.509887	-2.09418	-4.02912	-0.181788	-0.823151
166	23.24	25.1685	131	955	-0.542544	-2.033	-4.19723	0.519453	-0.55686
167	27	29.5112	19	834	0.491164	-0.156272	-0.294093	-0.140436	-1.05427
168	18.75	62.7809	89	2090	-0.206537	1.14581	-2.74593	0.848372	-1.45668
169	41	45.1039	49	78	1.02999	0.992989	0.398577	-2.1174	-0.814317
170	41	45.1039	43	224	0.714601	-1.34443	0.96139	-0.286024	0.352206
171	46.4	42.3539	51	1010	0.24027	3.12945	-1.15129	0.765197	-0.716755
172	71.45	62.8539	41	3346	-0.0345715	-2.15806	-1.36939	1.52401	-0.152862
173	65	64.2107	43	51	0.208982	-1.1896	-2.09128	-0.351875	-0.593955
174	37.2	35.4747	31	5886	0.896169	-0.402467	1.7077	0.0680948	0.159439
175	51.3	46.1461	49	29	0.525941	-1.88225	-0.920318	-1.54809	0.546845
176	50.7	65.7865	41	4354	0.570297	-1.62279	2.31391	2.89709	0.447077
177	54.5	14.9607	78	5157	-0.333067	-0.938045	-1.75896	1.99938	-1.48666
178	49.2	61.4944	37	1873	-0.043197	-2.25629	-2.82351	-0.241222	0.0549575
179	56.8	77.0871	40	64	0.738561	-2.13997	-1.22042	-1.36388	-0.991925
180	31.67	55.2725	84	1049	-0.525064	-2.08774	-4.31498	-0.185673	-0.502775
181	44.36	47.8876	44	6375	-0.153353	-1.68134	-2.16892	1.46992	0.30285
182		37.3343	50	8222	0.201577	-1.86475	-0.434283	1.765	-0.19339
183	57.2	66.4045	54	94	0.631204	-1.75641	-0.622264	-1.02892	-0.444388
184	38.8	43.1208	60	75	0.941178	0.259274	0.704905	-1.33751	-3.17472
185	39.3	54.1882	82	3928	-0.710349	-1.85468	-3.64888	0.507452	-0.880808
186	27.2	65.5281	57	891	0.365984	-1.48586	-0.686796	0.327653	0.26597
187	53.4	50.3062	56	209	-0.200132	-2.01078	-3.09962	-0.497905	-0.117089
188	47.26	10.0955	79	5741	0.000337533	0.762419	-0.627001	0.814718	-1.22454
189	58.5	27.0955	44	734	0.47718	-1.51162	2.20347	0.642774	-0.846481
190	45.67	40.2275	107	429	0.137316	-1.74454	-0.79655	0.28637	-0.342003
191	26.4	65.073	56	219	0.0420053	0.0783834	-2.41537	0.142159	-2.2106
192	48.3	64.1713	84	306	-0.745951	-1.54425	-3.49026	0.162902	-0.0804469
193	41.22	48.2753	95	258	0.174678	-1.91109	-1.48408	-0.679566	-1.67298
194	55.5	57.7444	52	47	0.507584	-2.05262	-1.43961	-1.32069	-0.495562
195	41	57.0534	45	470	-0.243555	-1.91239	-2.07358	0.845609	-0.272758
196	28.4	37.9494	63	3777	-0.484163	-1.9055	-2.49543	1.09354	-0.631124
197	19.9	28.3511	64	2126	1.40386	1.93058	2.58878	-0.41484	-1.47775
198	28.13	55.8202	60	59	-0.380135	-2.2706	-3.45993	-0.404056	-0.386095
199	48	69.2669	27	377	0.480712	-2.03662	-0.868032	-0.689903	0.0168003
200	48.2	65.9129	8	29	1.1263	-2.13494	0.742402	-3.20454	-0.618257
201	35.7	12.5225	60	413	0.651573	-0.806856	2.02195	-1.29207	-2.90386
202	52.4	60.3034	35	2088	0.590142	-1.94015	0.39268	1.22296	0.527274
203	45	41.1685	28	447	1.14551	3.36452	1.54755	-0.11012	-1.47228
204	45	41.1685	28	447	0.948048	3.80844	1.36219	0.0428422	-1.14576
205	22.677	30.059	59	1268	-0.0387349	-1.83198	-1.02107	2.04345	-1.75597
206	22.677	30.059	60	2173	0.0267508	-1.19004	-0.0259877	1.58541	-1.63903
207	21.0084	61.4944	66	2213	0.0435788	-1.18064	-2.40054	0.255886	-0.919364
208	51.4775	37.2612	65	167	0.384891	-1.10901	-0.377324	0.620389	-0.864246
209		24.5421	69	11389	-0.245021	-1.55076	-3.21212	0.144417	-0.44243
210	32.0281	52.8315	39	14	-0.109364	-1.56945	-3.30515	-0.885231	-1.28288
211	16.4775	46.941	36	1662	0.40307	0.0138682	-0.428184	0.420728	1.06226
212	60.7978	65.9073	43	2871	0.911723	-0.774299	1.61024	0.466574	1.27627
213	16.4775	46.941	41	1148	0.792445	1.28843	1.04643	1.16697	0.681312
214	16.4775	46.941	37	1041	0.0569212	0.567287	-1.92484	-0.343034	-0.248065
215	62.9635	58.6601	33	5513	1.13992	-0.978123	4.08551	1.9011	-0.435056
216	62.9635	58.6601	33	5513	0.877329	-0.884413	3.98064	2.38139	-0.46076
217	22.0309	40.4916	66	37	-0.115003	-1.29225	-1.42146	-0.657426	-0.290218
218	38.8146	40.7444	126	6	-0.239485	-2.00417	-2.88444	-1.19694	-1.07027
219	38.8146	40.7444	52	310	0.316126	0.614727	-0.699025	1.55762	-0.498083
220	33.1433	39.3006	53	824	0.239136	-1.2374	-0.616193	1.24195	-1.31585
221	59.2921	55.1882	38	1744	0.913392	0.51551	3.58221	2.36122	-0.55722
222	52.9101	53.9354	56	368	0.296529	-1.34723	-1.12246	1.10077	-1.74133
223			73	47	0.805265	4.44117	-0.0413743	-1.38627	-1.98187
224	33.3146	31.2612	73	47	0.875048	4.60654	0.113932	-1.81383	-2.2261
225	57.8258	48.5927	74	87	0.465875	-0.099167	-0.631485	-0.203663	-2.41332
226	31.6208	49.0618	72	3953	-0.318415	-2.11001	-1.95909	1.23915	-0.919009
227	49.059	56.2416	48	4685	0.686552	-1.58211	1.99882	1.74277	0.216053
228	23.0674	53.8483	54	1524	-0.299746	-1.93891	-2.57527	0.79792	-0.7098
229	76.9354	71.8034	40	247	0.0448101	-1.15043	-2.67689	0.495249	-0.612603
230	47.132	42.0028	46	1368	0.342205	-1.19445	0.20478	1.36833	-0.401002
231	51.5646	50.5393	74	159	0.585504	2.57302	-0.157191	-0.650502	-0.780419
232	59.9775	64.0815	42	86	0.596882	1.78487	-1.09907	-1.58075	-0.680314
233	65.9551	54.6685	65	152	0.5028	0.53484	-0.35801	-0.115244	-0.808727
234	27.2275	38.514	63	2256	-0.312001	2.27879	-2.5838	0.330163	-0.73081
235	41.6854	31.4242	39	52	1.12376	0.515742	2.09218	-1.82688	-1.18899
236			43	33	1.0308	1.03292	1.83162	-1.15154	-0.955778
237	41.6854	31.4242	43	33	0.998966	0.606329	1.49157	-1.04775	-1.00588
238	62.1685	61.1433	47	85	0.952872	1.97265	0.206527	-1.955	-1.38549
239	18.9972	43.6208	29	7421	1.14862	0.915722	3.07507	1.09011	0.381294
240	16.2247	28.5365	16	13	1.49775	-0.674046	1.85795	-3.54663	-0.300342
241	74.2921	82.5	27	160	1.29841	0.428121	3.41702	0.507502	0.0762339
242			29	1853	-0.0744978	1.14086	-1.19921	0.829659	-1.56645
243	59.2921	68.5281	29	1853	-0.107695	1.41423	-1.65442	0.866774	-1.11741
244			36	14	1.23151	3.69499	-0.172905	-2.48175	-2.32428
245	45.0478	35.8118	36	14	1.23504	3.42317	-0.346673	-2.60455	-2.47407
246	42.9354	44.986	36	5156	0.437136	-2.0674	1.39448	2.27277	-0.653692
247			35	8	0.652263	-0.0691792	-1.61789	-1.95569	-1.2799
248	50.2163	46.1124	35	8	0.716728	0.115046	-1.57106	-2.06688	-1.53236
249	30.5197	65.4045	68	446	-0.237111	-2.14381	-2.8642	0.24319	-0.836532
250	53.3933	58.5225	12	4	1.21718	-2.14867	0.623056	-3.33469	0.413541
251	50.0506	60.309	21	124	1.61029	0.195411	4.23418	-1.47361	-1.60985
252	61.7528	65.8567	49	752	0.198686	-1.22247	0.525863	1.80143	-0.190188
253	61.5815	35.9298	68	85	0.638514	-1.66533	0.0595146	-1.43089	-2.31006
254	43.8062	47.9101	87	209	0.31566	-1.86886	0.318453	-0.172279	-0.5302
255			6	2821	1.29611	3.66051	4.44597	1.02028	-0.000921053
256	52.8848	26.4775	6	2821	1.31076	3.10877	4.5645	0.904569	-0.336591
257	42.8596	50.823	23	1643	0.575888	3.18353	1.77266	1.15408	-0.265644
258	62.9157	61.1461	58	1079	0.542787	3.08042	1.08367	1.80659	-0.857948
259	76.9326	68.7247	38	473	0.104661	-1.78377	-1.92536	0.481328	-1.36129
260	36.0702	33.264	59	3992	-0.466178	-2.05288	-1.76443	1.48663	-1.0587
261	36.0702	33.264	76	2350	-0.10875	-2.12438	-1.83395	1.04887	-1.37771
262	41.3792	44.7978	89	29	0.19536	-1.95088	-2.68792	-0.974015	-0.591357
263	31.3989	27.9522	49	2022	1.20716	3.17631	-0.312286	-1.8464	-2.06672
264	17.5225	43.7921	57	2345	0.203258	2.09604	-0.516503	1.41931	-1.56139
265	57.6208	63.8848	37	81	0.104008	-2.07628	-2.10974	-0.506419	-1.62521
266	57.6208	63.8848	17	1135	1.79285	1.58834	4.70716	-0.0915996	0.288487
267	57.6208	63.8848	37	135	0.409325	-1.34654	-0.598655	0.391722	-0.88347
268	57.6208	63.8848	22	1050	1.43079	0.663889	4.10508	0.559056	0.0397676
269	60.9888	76.4242	24	21	0.45989	-1.97951	-1.9602	-1.47924	-0.805393
270	59.8989	51.8904	50	1309	-0.0680242	-0.319006	-1.61273	1.21282	-0.851828
271	52.8062	43.5478	37	78	1.29745	-1.73338	3.95196	-0.51197	0.693543
272	44.1938	32.7331	25	6547	0.690744	1.06049	1.01602	1.50613	0.825812
273	44.1938	32.7331	31	6468	0.71069	0.0942729	1.5939	0.924277	0.818876
274	49.4635	40.5056	48	82	0.705891	-1.13907	0.108065	-1.52859	-0.173795
275	45.7163	72.5871	38	1023	1.03934	0.345414	1.5456	-0.449621	-0.808946
276	22.5899	47.7893	50	4573	0.455867	2.73106	0.748874	0.0784004	-1.3791
277	19.3371	48.4775	41	2650	1.35206	0.298282	4.02035	-0.578281	-1.31814
278	19.3371	48.4775	44	3187	0.652585	-1.967	1.37267	1.8746	-0.0188335
279	24.6236	24.2978	46	556	0.0880689	3.19774	-0.810998	0.59643	0.0219065
280	50.67	67.6348	14	308	0.313815	-2.3966	-1.41305	-1.96688	1.38283
281	50.67	67.6348	14	308	0.300358	-2.21464	-1.67547	-1.94344	0.879582
282	33.5197	63.1826	118	1207	-0.0899289	2.02557	-1.77289	0.219712	-1.86969
283			84	1644	0.476565	2.73057	0.0936919	0.524114	0.0213619
284	33.5197	63.1826	84	1644	0.466378	2.53857	-0.34717	0.368439	-0.478144
285	65.4326	34.0281	59	846	-0.00806986	0.421674	-2.46147	0.266136	-1.09291
286	65.4326	34.0281	54	1213	0.658932	0.203418	1.72382	2.26291	-1.00655
287	36.6433	57.6152	27	113	1.36331	-0.588915	-0.347242	-2.58622	-0.908991
288	36.6433	57.6152	59	6	0.219851	-1.90977	-2.18397	-0.962493	-1.29081
289	37.3202	40.9101	55	3219	0.9948	-1.05303	3.33685	1.30013	-0.00614525
290	37.3202	40.9101	55	1750	0.0878815	-1.15397	-0.974529	0.66786	-0.65623
291	58.3062	56.7191	38	42	0.501786	-1.67831	0.290695	-0.7167	0.139143
292	21.3118	41.3848	52	64	0.166195	-2.15638	-2.00982	-0.839602	-0.618584
293	42.8736	66.618	44	14	0.281196	-2.11467	-2.7012	-1.16979	-1.20653
294	15.073	30.0197	105	5464	-0.184635	-2.1541	-0.603622	2.14469	-1.44542
295	46.6629	42.986	39	387	0.106249	0.946221	-0.90182	0.396368	-0.563557
296	46.6629	42.986	32	402	0.628385	-0.716307	0.276593	0.265787	-0.905259
297	39.2135	68.0449	37	428	0.380228	1.94708	-1.0343	-0.677096	-0.893803
298	39.2135	68.0449	36	360	1.15137	4.05112	0.446122	-1.53061	-1.74133
299	58.3202	34.0281	48	589	-0.0505336	-0.532331	-0.2446	0.934287	-1.66549
300	53.4607	50.191	42	1317	-0.728334	-2.28468	-4.43105	-0.183402	-0.579088
301	53.4607	50.191	57	1462	-0.56357	-1.48596	-3.46865	1.1232	-0.637969
302	53.4607	50.191	41	3563	-0.203804	-1.98468	-2.6476	0.127047	-1.34397
303	24.6236	24.2978	58	606	0.0417935	2.62565	-1.45754	-0.634474	-0.735969
304		59.7416	41	4629	0.020515	-0.246922	0.09367	1.68346	0.152421
305			12	25	1.50542	2.6834	1.12056	-3.464	0.0640678
306			15	91	0.665317	-1.8493	-0.901647	-2.07537	-0.00786301
307			15	522	0.830156	-0.102252	1.70918	-0.276541	0.751503
308			4	84	0.85613	1.72661	0.623956	-1.91162	0.214765
309		32.1011		187	0.688129	3.23572	0.814451	-0.126911	-0.38938
310		58.4438		253	0.636902	-0.110557	0.491831	0.53456	0.79956
311		58.4438		268	0.17459	-0.463764	-0.755397	0.58152	-0.2469
312		32.0197		459	0.361943	-0.525271	-0.499235	-0.233172	0.44499
313		21.823		192	-0.0808515	0.52177	-2.73784	0.312387	-0.339349
314		21.823		217	0.313406	1.85592	-1.30433	0.167429	-0.905342
315		13.177		1641	0.747604	4.80658	-0.422445	0.166336	-1.23109
316		12.5927		599	-0.30241	2.47539	-3.02554	0.569229	-0.545216
317		54.0955			0.650341	0.895802	-1.10835	-2.15624	0.0785771
318		70.4185		109	1.48178	2.91632	3.37382	0.113272	-0.630349
319		59.7107		24	1.01671	-1.37141	0.0215142	-2.25398	1.22573
320		68.3315		12	1.52769	-1.61815	0.495171	-2.72867	1.24396
321		68.3315		32	1.44897	-1.36936	0.794043	-2.73472	1.45284
322		70.0927		215	-0.30492	-1.49116	-3.24894	-0.611387	-0.0692596
323		3.32022		3514	0.217512	0.927297	1.20666	2.87614	0.0957203
324		65.2753		622	-0.272273	0.346781	-2.93466	0.62311	-0.52196
325		67.691		615	0.974508	-1.06254	1.0323	0.816469	0.404117
326				406	-0.426371	-1.51034	-4.10556	0.00755534	0.760813
327	47.25	27.9326	60	864	0.105146	3.68545	-0.938702	-0.275159	-1.87454
328			60	864	0.134234	3.61107	-1.31956	-0.024687	-1.11187
329	53.4831	29.764	28	3827	-0.0489082	-1.98561	-0.0987936	1.88096	0.522186
330	53.4831	29.764	41	2822	-0.392758	-2.02714	-1.86181	0.882977	-0.580835
331	47.1433	58.8596	44	4120	0.18712	-1.72919	0.640753	3.26371	-0.618672
332	48.8315	29.6011	12	511	1.12657	5.83663	4.17762	-0.361083	-0.976889
333	48.8315	29.6011	33	534	1.32563	2.20469	1.91018	-0.85435	-0.582335
334	7.8764	5.06461	51	5985	0.390626	1.14147	-0.351292	0.835776	-1.3922
335		49.0983		570	0.615431	0.469797	0.185128	-0.835493	-0.456846
336		49.0983	16	90	0.800736	2.77511	-0.678143	-2.26711	0.0484111
337		49.0983		192	0.616801	1.4992	-1.40829	-1.62685	-0.675388
338		24.5562	40	7315	0.332179	-1.55675	0.207594	2.73774	-0.431463
339	57.6517	50.9551	52	30	-0.351152	-2.00138	-3.20284	-0.263814	0.210209
340	52.2303	47.986	39	18	0.110094	-2.25709	-3.01484	-1.18045	-0.0354316
341	52.2303	47.986	28	108	1.12885	3.36052	3.62038	0.11704	-2.4587
342		27.5281	70	3559	0.93275	1.88368	0.881674	0.457307	-0.382177
343	27.4354	31.7303	62	630	-0.0819561	0.113305	-2.5779	0.387906	0.107527
344	52.3652	62.9298	20	7	0.863058	-1.97493	-1.52401	-2.26256	0.0719995
345	48.8315	29.6011	55	46	-0.636894	-2.23091	-4.25443	-0.556228	-1.161
346		44.1573	21	4142	0.651533	1.87723	1.62472	0.201948	-2.07309
347				91	0.2479	0.253242	-1.99581	-1.02486	0.0845168
348				32	0.480647	-1.92108	-0.794513	-1.59894	0.548519
349				48	-0.0674465	-0.426238	-2.39909	-0.502701	-0.966762
350				61	0.482562	-1.84712	-0.860309	-1.43355	-0.25319
351				6282	0.240702	-0.497144	-0.731675	1.15608	-1.23886
352				108	1.048	1.25108	4.42952	-0.426221	-0.947911
353	53.5	71.2247	93	1562	-0.195733	1.30449	-1.27771	0.858147	-1.35145
354	33.1152	35.382	36	3369	0.888426	3.05227	2.13396	0.410079	0.200567
355		39.8848	16	2340	1.52975	-1.6569	4.60436	0.932196	1.04607
356	68.7472	77.8118	28	121	0.934052	0.32729	1.90483	-0.212484	0.410761
357	68.7472	77.8118	22	176	0.646198	-1.62204	0.254226	-0.919322	1.23632
358	46.1826	19.073	31	11453	0.499877	-0.384115	-1.05223	0.0365116	-0.825213
359	42.0478	46.8539	85	2086	0.26475	-1.7066	-1.20517	0.526065	-1.04046
360	42.0478	46.8539	75	1461	-0.507625	-1.80056	-3.47338	-0.0089893	-0.1067
361	15.3118	32.4354	53	2384	0.893827	0.714299	1.40269	-0.267582	-0.565752
362	42.059	49.1854	100	204	-0.0186958	-1.61879	-1.71822	0.366651	-1.41021
363	42.059	49.1854	103	101	0.694683	-1.40608	0.547374	-1.37371	-1.52535
364	42.059	49.1854	104	135	-0.0916279	-1.85916	-2.27274	-0.445894	-0.539149
365				3927	0.145681	3.01958	-1.08117	1.80075	0.68414
366				2785	0.128736	0.742625	-0.309388	2.48857	1.80516
367				7575	1.00488	-1.1344	2.82856	1.39448	0.664483
368				1702	0.667787	3.18348	2.99529	2.53148	-0.0343341
369				4656	0.58234	0.149512	-0.280273	0.711871	0.659227
370				6086	0.907688	1.65412	3.37615	2.18939	0.222916
371	46.8399	39.3567	19	1591	1.22777	0.454658	3.63615	0.329719	-0.169913
372	57.6713	60.4522	47	58	-0.209757	-2.30395	-3.35481	-0.788961	-0.995797
373	57.6713	60.4522	20	2633	0.850266	0.191924	2.19918	1.06988	0.438515
374	24	32.5112	68	1278	-0.52178	-0.344147	-3.43095	1.11316	-0.845769
375	24	32.5112	64	263	0.0123629	-0.930851	-2.76865	-0.634637	-0.705735
376	24	32.5112	86	82	0.146375	-0.775762	-1.47655	-0.99569	-0.8815
377		65.2865	42	2519	0.311375	-1.63734	0.920738	1.43731	-0.221264
378		14.5393	23	7402	0.533355	0.181747	3.61192	2.30923	-0.421765
379		55.7388	61	1500	0.384991	0.667593	-0.781573	1.84322	-0.48515
380		55.7388	54	767	0.325873	0.930327	0.186502	0.565164	-1.47902
381		71.2669	30	1058	0.403362	0.173775	0.267819	1.29381	0.130803
382		71.2669	11	1600	0.604598	-1.00308	1.07849	1.36679	1.54579
383		39.8539	70	254	-0.704258	-2.16991	-3.76156	0.216353	-0.478831
384		53.7275	77	1382	-0.158939	1.35138	-2.55605	0.43252	-0.969582
385		47.4298	38	402	0.0700979	-1.23524	-1.26158	0.257662	-0.0743295
386		26.6882	44	1514	0.0274383	-1.82382	-1.95713	0.519535	0.0874756
387		27.9354	49	2221	0.455565	3.76892	0.222717	0.282714	0.0266145
388		56.9382	51	339	0.291084	3.43173	-1.40853	-0.664768	0.10994
389		56.9382	57	869	0.720652	2.58354	0.78941	-0.682871	1.27726
390		54.1742	24	8390	0.59137	1.76923	1.89989	0.521707	-0.00933748
391		23.9466	32	1831	0.0838752	3.74505	-1.42216	-0.255963	0.881558
392		58.4888		2324	-0.854102	-2.2014	-4.30177	1.11154	-1.24751
393		39.927	30	4471	-0.197873	-2.01479	-2.40399	1.08119	0.0126603
394		55.1011	54	526	0.54768	-1.06267	3.0118	2.78969	-0.548508
395		57.1096	88	403	-0.0846136	0.12856	-2.12459	0.579586	-1.0657
396		57.1096	88	1131	-0.179304	1.59205	-1.89615	1.36239	-0.93058
397		37.9298	100	2659	-0.691311	-1.97841	-3.93719	0.925834	-1.0988
398		43.6489	62	1728	0.0538983	-1.53337	-0.572579	1.44266	-0.325825
399		50.4045	45	6578	0.832152	0.362144	2.70831	1.54635	1.06746
400		50.4045	52	7308	0.397159	-1.30446	0.142316	1.76782	0.945634
401		35.9466	58	730	-0.0164396	1.89226	-1.13606	0.758296	-0.289701
402		35.9466	141	1451	0.0362067	0.844703	-1.97731	0.662767	0.741825
403		35.9466		2577	0.321211	0.498157	-0.116109	1.71216	2.128
404		35.9466		2679	0.382941	0.195934	0.291946	0.981169	1.31029
405		35.9466		2997	0.101287	-1.04711	-1.56697	0.755937	1.24381
406		48.9635	50	8278	-0.715339	-1.11958	-2.48193	0.311683	-1.32572
407		44.4607	119	2064	0.145229	-2.04062	-0.721724	0.664961	-0.417876
408		55.5758	60	215	-0.512122	0.321103	-3.0578	0.0600305	-1.1979
409		49.3287	55	5537	-0.335576	-1.04681	-2.86425	0.941337	-0.793055
410		49.3287	81	6264	-0.368851	-1.64732	-2.12601	1.50977	-0.27703
411		66.7331	66	219	-0.362627	-1.0918	-3.66918	0.459057	-1.36911
412		44.3455	62	3847	0.267998	3.33101	1.0354	1.96008	-0.57918
413		29.25	44	4823	0.393593	3.87938	2.25844	1.94785	-0.456176
414		23.5337	46	4398	0.271618	-1.34026	-0.15726	2.15188	-0.0211838
415		23.5337	75	3649	-0.146346	-1.2335	-1.2013	1.77455	-1.34253
416		55.3596	52	1759	-0.268805	-0.600534	-2.69268	0.697391	0.260338
417		62.3287	63	526	-0.436833	0.467484	-3.41754	0.726713	-1.77417
418		62.3287	45	1179	0.867484	2.95845	4.04038	1.78228	-0.584371
419		36.882	62	5251	-0.547297	-1.35486	-3.65358	0.457007	-1.19555
420		40.4916	62	5222	-0.560759	-1.07573	-3.43613	1.14492	-0.670973
421	76	66.9382	67	586	0.900044	3.57265	3.59325	1.62382	-0.104837
422		50.4157	81	1310	-0.0360445	2.89706	-1.22852	1.38058	0.450733
423		50.4157	70	1371	0.583566	3.21826	1.14319	1.71432	-0.040355
424		50.4157	68	572	-0.204257	1.67107	-2.17425	0.867104	-0.345199
425		47.0449	55	1699	-0.0659611	3.38325	-0.544225	1.77734	-0.618228
426		47.0449	53	1897	-0.137717	2.05858	-2.02247	0.864115	-0.592495
427		47.0449	62	951	0.514525	2.83984	2.25991	1.45688	-1.16187
428	44	22.2107	55	1820	-0.090861	-0.149786	-1.67837	1.15463	-0.884331
429		42.6039	35	6824	-0.780199	-1.55839	-4.32777	1.0483	-0.27449
430		42.6039	32	6102	0.0747326	1.77406	-0.511662	1.27659	-1.28252
431		73.7865	59	981	0.185996	3.43107	-1.41987	-0.12909	-0.576345
432		73.7865	48	1075	0.505704	4.33226	0.870024	0.542467	-0.508884
433		51.5365	32	6364	0.500404	2.14064	0.778736	1.5703	0.197791
434		51.5365	47	5645	0.259003	3.81748	1.20369	2.33999	-1.34297
435		36.9017	35	8252	0.17604	1.01171	0.0362628	1.33586	0.100629
436		57.2135	42	4759	-0.0298385	-1.1809	-0.890299	2.05029	0.356287
437		75.2978	44	1748	-0.211944	-1.69099	-2.74275	0.885515	-0.223995
438		61.0421	119	4841	-0.166999	-1.90016	-2.23794	1.05982	0.161493
439		66.7163	46	1511	-0.289802	-1.0137	-1.50607	0.913255	0.00616864
440		51.0562	70	276	-0.211383	-1.86622	-2.32205	0.774704	-1.00716
441		65.1292	55	4520	-0.1539	3.29513	-2.44022	0.136974	-0.712988
442		33.1545	51	255	0.161011	-1.51921	-1.63139	0.985814	-0.64021
443		74.8876	21	1759	-0.344282	0.0203863	-2.18373	0.229501	-0.0975733
444		50.6461	43	934	-0.33123	-2.05411	-2.94843	0.36066	-0.174371
445		54.7079	54	1013	0.195842	2.03715	-1.49128	0.643935	-0.855126
446		54.986	84	2181	-0.305121	-0.462912	-2.65269	1.01215	-0.949735
447		54.986	81	1471	-0.176337	0.262176	-1.3909	1.17482	-1.15577
448		51.0225	43	2729	0.50781	-0.906158	2.3631	3.03598	-0.239688
449		51.0225	39	2002	-0.10005	0.0647863	-0.659917	2.37953	-1.12044
450		36.0955	48	4207	0.123651	3.53917	-0.509367	1.24801	-0.162187
451		36.0955	53	4279	-0.177156	2.50097	-1.83134	1.11216	-0.509207
452		36.0955	51	3440	0.274688	3.36056	-1.0766	0.588945	-1.15102
453		62.1657	61	1253	-0.3685	-1.58166	-3.74742	0.0890036	-0.769993
454		39.9129	48	953	0.583408	-0.456788	-0.554826	0.85874	-0.512647
455		39.9129	79	247	0.235408	0.910573	0.231257	0.214705	-0.798236
456		19.9382	90	1812	-0.348251	-1.95993	-3.55827	-0.582375	-0.334356
457		46.5169	68	5540	-0.126925	0.0280242	-0.787922	2.05454	-0.610797
458		46.5169	76	4824	-0.020209	-0.449018	-0.0312552	2.18944	-1.75755
459		26.4354	70	719	0.0149741	0.371051	-0.922844	0.994462	-1.04298
460		45.4888	77	934	-0.288639	3.12588	-2.39469	0.612701	-0.472996
461		45.4888	71	254	0.0219995	3.26286	-1.66871	-0.325777	-0.783792
462		30.6994	54	4601	0.433624	2.17303	1.70617	1.81142	0.0971061
463		53.4129	26	3319	1.07246	3.39972	3.23551	1.01704	0.169463
464	45.7079	43.3118	46	3361	-0.366461	-1.95293	-2.25222	1.51639	-1.20711
465	58.1039	60.2949	52	1645	0.475629	-1.84757	-1.38735	0.379718	-1.14667
466	58.1039	60.2949	28	2463	0.926224	-0.653682	2.9203	0.801969	-0.141896
467		32.4073	95	2806	-0.690236	-1.60736	-4.33524	0.0193744	-1.14431
468		42.4691	68	2829	0.769687	0.0979301	-1.05509	-1.16536	-0.676164
469	50.9298	48.0562	35	79	0.660069	4.62775	-0.576918	-1.99441	-1.43569
470	50.9298	48.0562	48	163	0.285782	-1.36142	-1.5865	-0.383305	-1.24008
471	50.9298	48.0562	40	227	0.29858	-1.30305	-0.970573	-1.13299	0.207356
472	56.7556	33.8708	27	25	0.604931	-2.14198	-1.6797	-1.78863	-0.289912
473	47.2893	48.1854	66	2028	0.0550475	-0.971984	0.0594784	0.570517	-1.33552
474	48.2949	30.9803	46	611	0.841901	3.57124	2.62992	1.52424	-0.861759
475	48.2949	30.9803	43	615	0.238833	-1.02996	-1.53256	0.612641	-1.20897
476	48.2949	30.9803	40	117	0.246378	-1.48808	-1.94409	-1.46551	-0.777585
477		49.1152	65	4726	0.167784	-2.06318	-1.17571	0.396905	-0.561259
478	48.3596	21.9073	61	23	0.6627	-2.12748	-1.20038	-2.05761	-0.527132
479	48.8118	43.7978	81	17	0.556412	-2.09598	-1.81371	-1.28373	-1.0422
480	48.8118	43.7978	71	52	0.13446	-2.2216	-2.71009	-0.165537	-0.660715
481	42.2416	68.2893	29	21	0.986838	-1.86599	0.0839718	-3.17216	-0.803662
482	42.2416	68.2893	26	28	1.0321	-0.793296	1.03794	-3.18087	0.0118572
483	42.2416	68.2893	47	135	0.229774	1.21142	-1.44684	-0.757591	-0.410782
484	15	67.5056		15	0.811023	-0.362556	-0.919367	-1.3806	-1.72594
485	12	16.4607		365	1.26726	3.05734	2.03938	-0.422135	0.171383
486	41	48.941		20	1.64597	1.05169	2.16538	-3.67277	-1.33438
487	52	31.0309		45	0.481898	-1.51332	-0.214585	0.727986	0.347895
488	50	49.0112		90	0.773935	-1.34653	1.14874	0.578856	0.952509
489	75	64.6124		180	1.7936	0.536441	5.18865	0.473217	-0.76152
490	47	49.4382		90	1.12444	2.38528	1.51065	-0.74075	-0.0711422
491	26	41.809		5	1.32407	5.54371	1.24924	-3.14976	-1.56794
492	61	63.7753		275	1.83936	2.66838	4.42666	-1.03188	0.785612
493	48	39.8961		89	1.75319	-0.85362	1.33935	-2.39945	0.265
494	61	46.9045		570	0.757293	0.353918	0.0980937	-1.82646	-0.87233
495	61	46.9045		367	0.786424	1.4597	-0.46274	-1.84566	0.889118
496	58	59.2865		275	1.39162	1.19185	2.56448	0.591094	0.47883
497	25	32.1208		185	1.07523	1.19232	0.800833	0.409326	-2.43644
498	70	58.5506		180	1.75995	-1.35269	5.81709	-0.406073	0.869742
499	42	30.9242		153	1.80475	0.0740781	3.40838	-1.02577	1.1558
500	66	54.9101		275	1.10643	-1.65499	2.88406	1.1569	1.11055
501	19	41.5787		90	0.761158	3.36625	-0.601891	-1.5232	0.284659
502	65	61.0562		103	1.23425	-0.62005	0.621051	-1.51386	0.625781
503	65	61.0562		30	1.01665	1.75515	0.586917	-2.2909	-0.388164
504	36	32.191		183	1.46755	4.29368	4.21088	1.73542	-0.389757
505	62	42.1011		510	1.04151	3.88562	0.86978	-0.70877	-1.76365
506	62	42.1011		576	1.87133	2.10642	2.42103	-1.49396	-1.02868
507	52	61.9494		96	1.31406	2.15953	3.78103	0.781372	0.358737
508	43	49.0618		365	0.754571	3.84984	1.56963	-0.177073	-0.283469
509	27	58.9719		113	0.384929	0.102617	-1.40211	-1.36704	-0.0735406
510	27	58.9719		22	0.528876	-1.17964	-2.28841	-2.24771	0.792679
511	50	43.8539		183	0.490156	-1.76432	0.888722	0.89172	1.36323
512	58	39.5927		528	1.2472	2.0704	3.9658	-0.267257	0.343087
513	64	70.6376	16	30	0.948557	-2.10166	-0.556436	-2.6375	0.0765289
514	54	32.9073		92	0.82439	-0.521561	-1.43843	-1.27053	-0.726163
515	54	32.9073	34	12	1.65703	0.00584191	2.23484	-3.76881	-0.685778
516	62	64.4635		15	1.58682	0.663292	0.144799	-3.05828	-1.08026
517	62	64.4635		113	0.991291	-1.07856	-0.592334	-0.849178	-0.507194
518	56	26.0871		65	1.51316	-1.31256	1.1595	-1.36742	-0.404863
519	32	40.8848		123	-0.0810377	-1.66374	-2.3006	-0.400047	-0.0190822
520	41	41.0618		91	0.705321	-1.44185	-2.65813	-1.12247	0.434552
521	56	26.3736		35	0.370529	-1.28486	-1.46541	-0.801585	0.358904
522	56	26.3736		146	1.1854	1.24868	1.43284	-0.315642	0.487661
523	42	28.7388		90	1.39713	-1.87058	-0.255292	-2.24816	-0.133327
524	57	41.75		15	1.40574	0.649618	1.72023	-2.61708	0.652524
525	55	63.8483		15	1.23399	2.18732	1.09986	-1.40987	-0.192612
526	32	31.4747		10	1.3697	-1.13731	1.56194	-3.50539	0.255569
527	32	31.4747		61	0.897943	0.835253	0.420593	-1.99488	-0.7866
528	71	70.3343		365	0.36501	0.573448	-0.353742	0.406761	-0.529011
529	56	54.1573		365	1.0148	-1.01126	1.96148	0.650477	0.101737
530	23	55.3258		365	-0.0251664	-1.2585	-2.63599	-0.817829	-1.22049
531	81	76.8287		365	1.06182	-0.996975	2.41305	-1.93783	-1.87453
532	59	52.7472		365	0.309644	-0.949338	-1.885	-0.681333	-0.391897
533	57	60.8961		365	1.01758	2.99635	0.624734	0.242161	-0.481849
534	56	38.4888		365	0.291971	-1.42756	-1.54464	-0.377666	-0.560546
535	43	46.5421		365	0.638465	-1.66693	-0.935368	0.10007	-0.909826
536	41	41.7528		365	0.151053	-1.64536	-2.71505	0.248399	-0.181977
537	58	55.573		365	0.9664	-0.978316	1.24641	-0.561591	-0.0813794
538	73	70.6713		365	0.873036	-1.28561	1.68208	-0.641812	-0.316257
539	44	34.0112		365	-0.0909398	-1.74436	-3.65515	-0.571224	-0.534928
540	43	35.2107		365	-0.891686	-1.83441	-2.90838	-0.0338342	-0.293949
541	74	64.5674		365	1.60503	1.72086	1.44837	-1.66969	-0.872377
542	57	46.2556		365	1.10732	-1.37928	0.385319	-0.0767554	-0.218172
543	75	63.8708		365	0.973418	0.729108	1.37134	-0.372874	0.284294
544	55	52.309		365	0.809024	0.880829	-0.955501	-0.944815	-1.57045
545	36	62.236		365	0.488182	-1.13468	-0.288912	-0.633975	-0.00144671
546	48	26.8258		365	1.46201	1.76879	1.89021	-1.33759	1.20122
547	34	59.059		365	1.74189	-1.1539	4.13192	0.00359602	0.537601
548	54	30.0478		365	0.802264	-0.484058	-0.0327649	-1.29594	-0.917005
549	46	44.2697		365	0.554277	-1.6878	-1.54509	-0.600546	-2.03929
550	56	31.7022		365	0.701198	-0.259292	-1.02878	-0.99259	-1.05139
551	18	55.25		365	-0.442216	1.25596	-3.04643	0.259921	-0.697894
552	42	50.3511		365	0.818593	-1.33235	0.19209	-0.167766	-0.737935
553	32	40.9775		365	-0.0752425	-1.74312	-1.65009	-0.237448	-0.555575
554	59	47.9382		365	0.766404	-0.432424	0.481462	0.385825	-0.00212456
555	60	65.0674		365	0.357278	1.80794	-1.29973	-0.743879	-0.234131
556	68	71.6376		365	0.869539	3.18218	1.74161	0.360598	-1.09868
557	61	39.632		365	0.155052	-0.785513	0.349735	-0.129016	0.521132
558	51	23.6601		365	0.195332	-1.57743	-1.50141	0.492456	-0.241126
559	49	41.9522		365	0.421777	-1.48335	0.18115	-0.965593	0.661299
560	52	51.9607		365	1.09254	4.4715	2.21071	0.879049	-0.382799
561	68	64.9888	12	365	1.15711	2.63854	0.532949	-1.15624	-1.32308
562	21	27.5815		365	2.27584	-1.77327	4.68736	-1.72757	0.839262
563	25	30.0758		365	1.31856	0.248927	2.43403	0.144841	-0.632172
564	36	49.7781		365	0.587301	-1.36196	-1.09327	-1.38452	0.047588
565	33	32.2949		365	0.279057	-1.59134	-2.64401	-0.860112	-0.193876
566	68	64.3736		365	0.498529	-0.91226	-1.17061	-1.27237	-0.356172
567	54	39.264		365	0.946784	2.65147	1.56632	0.529055	1.12561
568	29.927	63.9916	69	1093	-0.546392	-1.40718	-2.76651	0.310119	0.34279
569	29.927	63.9916	41	2645	-0.358479	-1.95168	-2.33506	0.378458	-0.641187
570	39.8399	53.1292	61	687	0.417583	0.114954	-1.86821	-0.72285	-1.26828
571	37.1264	40.2191	38	2070	-0.167626	0.175349	-1.42997	0.770079	-1.81855
572	37.1264	40.2191	13	2375	0.479127	2.07897	2.286	0.455182	-0.938639
573	24.3483	32.9691	24	3760	1.30725	-1.631	3.91683	1.10084	0.846085
574		53.9747		6135	0.539481	-1.69387	0.596201	1.54892	0.686418
575		42.0197		182	0.319482	1.91907	-2.02324	-0.674906	-0.437975
576		42.0197		216	0.400721	1.03214	-1.26532	-0.789822	0.301566
577		42.0197		364	0.253484	2.5587	-0.59838	0.0250482	0.112693
578		79.118		21	1.17132	4.25147	0.919803	-3.53463	-0.834068
579		79.118		50	0.781386	3.24917	-0.282563	-2.92514	-0.0843943
580		79.118		207	0.58821	3.36024	-0.160502	-1.31714	0.0768826
581		65.0393		21	1.8981	2.52053	2.80818	-4.3911	-0.626731
582		65.0393		195	0.189398	3.80992	-1.47368	-1.30244	-0.335624
583		68.2584		373	0.0928933	0.236461	-1.89233	1.38029	-0.88137
584		68.2584		554	0.585957	1.39463	0.869287	1.60673	0.0350807
585		44.0197		10	1.30717	-0.397201	0.415808	-3.87318	-0.844713
586		44.0197		38	0.383391	2.55816	-1.17245	-1.61933	-0.653877
587		44.0197		178	1.05367	0.789711	0.208256	-1.40106	0.748505
588				36	-0.196752	-1.7599	-3.33963	-0.158711	0.371999
589				115	0.0924875	0.653171	-2.47092	-0.173821	0.115149
590				144	0.660126	0.395243	-0.25065	-0.65931	0.948702
591				4115	0.31566	2.94473	-0.288108	-0.326641	-0.408093
592				3198	0.628939	1.9652	2.13717	1.43699	0.207871
593				446	1.73859	1.89034	3.43362	-1.49879	-0.361767
594				290	0.0340031	2.32922	-1.39182	0.324746	-0.0962047
595	23.5843	19.8511	60	995	-0.311832	-2.06086	-3.13198	0.162587	-0.894259
596	23.5843	19.8511	57	2199	-0.461744	-1.8813	-2.31149	0.515148	-1.44462
597	23.5843	19.8511	48	3549	0.041446	-1.61854	-1.14106	0.619335	-0.247909
598	66.368	69.6348	40	241	0.407681	-1.47387	-0.83051	-0.0146066	0.175423
599	66.368	69.6348	40	254	1.10285	-0.222809	2.33823	-0.202078	0.653582
600	66.368	69.6348	21	13	1.29095	-1.37764	2.32232	-2.01713	0.748694
601	55.559	24.8455	56	66	-0.192555	-0.607067	-2.64841	-0.426597	-0.518852
602	55.559	24.8455	64	93	1.15136	1.89922	-0.082686	-2.11338	-2.01477
603	55.559	24.8455	65	182	-0.289584	-1.06868	-3.38163	-0.33556	-0.903678
604		47.8624		59	0.00320367	-1.96036	-2.76015	-0.393827	0.913961
605	46.559	49.5506	75	414	0.622911	0.301529	0.302894	-0.245321	-0.560498
606	46.559	49.5506	66	366	0.851101	2.87994	0.77145	-0.674684	-2.18475
607	36.7022	34.9972	68	1404	0.865578	0.0080514	0.80328	0.453244	0.169945
608	23.7978	19.0983	83	148	1.17234	2.86035	0.587035	-0.293533	-1.11544
609	23.7978	19.0983	86	175	0.323461	0.828085	-1.41367	0.161004	-0.996709
610	23.7978	19.0983	91	1057	1.08695	0.921287	1.79729	0.607057	-1.84106
611	55.8792	36.9298	58	2094	0.214198	3.06483	-0.437492	0.794834	-1.01739
612	56.2275	29.5983	41	1242	-0.152155	-1.90451	-2.06104	0.602683	0.244013
613		69.5506		40	0.608006	2.86755	-0.405236	-0.906778	-1.28599
614		69.5506		92	0.8193	-1.34978	1.84057	1.05568	1.07658
615		64.6208		35	0.54267	-0.795427	-0.758576	-1.40685	0.223666
616		64.6208		83	-0.0776143	-1.41858	-3.73132	-0.292712	-0.127482
617		52.0787		27	1.01901	-1.96902	0.953945	-2.23231	-1.11351
618		45.7725		10	1.82508	-1.23299	3.03462	-2.89328	0.620201
619		45.7725		95	1.21317	-1.32267	3.46659	0.00217721	1.42336
620		27.8596		21	1.21078	-1.2744	-0.259811	-2.08503	0.0913539
621		27.8596		95	-0.120419	-2.32385	-3.42133	-0.239775	-0.67951
622		44.8371		4	0.833274	0.347591	-1.51457	-2.81134	-1.14127
623		44.8371		98	-0.692394	-2.05434	-4.5565	0.12065	-0.181209
624		52.7556		17	1.53375	-1.72838	0.936482	-3.43736	0.569116
625		52.7556		91	0.0925522	-2.13586	-1.64444	-1.23878	1.5993
626		61.9775		6	1.24276	-1.98556	-0.0367555	-2.69484	0.39401
627		61.9775		73	0.756408	-1.06474	-0.429956	-1.25944	0.310178
628		64.618		7	1.14929	-1.13729	0.711595	0.244208	-1.37383
629		63.7022		39	0.113977	0.166965	-2.62204	-1.06078	0.609357
630		35.0056		92	-0.75718	-1.93482	-4.18246	1.16078	-0.482433
631		28.9663		97	-0.484364	-1.66507	-3.37167	0.287954	0.201584
632		60.4017		125	0.33136	-1.11017	-2.05358	-0.921394	1.02814
633		47.1601		5	0.433339	-0.650201	-2.78795	-1.57829	-0.706817
634		47.1601		78	0.0632687	-1.62686	-3.7434	-0.608085	0.565625
635		43.9466		14	1.83269	2.95782	2.73165	-2.54536	-2.19618
636		43.9466		70	0.623727	-0.612834	-1.18502	-0.0306102	-0.850801
637		56.8399		9	-0.0376284	-1.86106	-2.97926	-0.668009	1.12149
638		56.8399		95	0.506421	-1.46683	-0.945227	-0.892257	-0.0705745
639		58.5478		31	0.344215	-1.51938	-0.70505	0.00113227	-0.206803
640		58.5478		115	0.630883	-1.00651	-1.18404	-1.04797	-0.505739
641		43.5646		12	-0.192933	-2.11116	-3.4713	-0.465806	0.0979983
642		67.7725		94	1.50666	2.2335	1.81306	-1.21294	-1.31162
643		54.5197		91	-0.613721	-1.78924	-3.90021	-0.0675652	-0.089213
644		25.9073		16	0.637415	-1.62914	0.767495	-1.04403	0.253161
645		50.1601		50	1.23142	3.43811	2.51353	-1.52273	-1.2118
646		50.1601		93	0.887263	1.82493	1.65133	0.197267	0.655259
647		65.4466		14	1.11998	-1.23254	0.862875	-1.98378	0.210812
648		65.4466		95	0.242134	-0.93871	-2.02724	0.658923	0.345059
649		68.9157		34	0.643143	0.914706	1.96452	1.82641	-0.267902
650		68.9157		117	0.626869	1.58579	0.0337183	0.993993	-0.539049
651		82.7528		50	-0.366704	-1.50943	-3.33723	-0.068136	0.198823
652		82.7528		91	0.266602	-1.31608	-1.18247	0.966488	-0.737442
653		64.7022		6	1.32465	-1.87141	0.695905	-2.89685	0.903856
654		64.7022		96	0.252799	-2.14555	-1.617	-0.443777	0.850115
655		51.9354		7	0.946678	-1.50581	-0.357064	-1.52138	0.285476
656		51.9354		121	1.28702	4.12245	1.88841	-1.27331	-0.465317
657		62.3118		14	1.47175	-0.754459	1.02981	-3.21028	0.300546
658		50.0253		128	0.179129	-1.63899	0.163708	1.81397	-0.0228533
659		46.9213		15	0.0541875	-1.86402	-2.69309	-1.09433	-0.563107
660		46.9213		137	-0.673165	-1.55005	-3.73853	0.438946	-0.0759522
661		49.7331		8	1.02311	-1.95548	0.168429	-1.99051	0.447181
662		49.7331		44	0.433699	-1.32159	-1.11321	-1.14443	-0.0498212
663		41.6798		96	0.072666	-1.74632	-2.48555	-0.277176	-0.246988
664		57.4775		7	1.68215	-0.163681	2.38631	-2.5015	0.195325
665		42.1657		119	-0.0253089	-1.94429	-2.44594	0.19585	0.744127
666		45.4831		7	0.734399	-1.99053	-2.08947	-2.04279	0.87658
667		45.4831		105	0.340322	-1.36583	-1.26521	-0.0956853	0.658332
668		72.2837		6	0.815656	-2.081	-1.33057	-1.66535	0.884987
669		72.2837		88	1.34216	-1.51705	2.12225	-0.897373	1.56199
670	59.9185	56.1489	52	24	0.0241184	-2.09494	-3.13418	-0.15465	0.0279637
671	32.0056	54.2612	59	4445	-0.40197	1.88123	-0.488004	1.15491	0.700901
672	28.2107	32.6208	56	2559	0.531317	-1.87817	-0.302323	1.4727	0.894923
673	34.4185	22.4494	49	4811	0.690162	-1.59431	2.03781	2.21568	-0.257713
674	34.5225	37.9438	62	989	-0.0569009	-1.63791	-0.578068	1.90194	-0.129166
675	34.5225	37.9438	93	318	0.102399	-0.164064	-0.383753	-0.457581	-0.837643
676	34.5225	37.9438	84	1396	0.141654	-1.83413	0.0459826	1.38686	-0.1873
677	26.868	33.8034	70	1063	1.06984	1.47002	2.74013	1.21837	-1.1271
678	36.5225	36.9635	81	598	0.86091	0.853339	0.731585	0.315987	-0.515358
679	44.1629	51.309	15	7	1.18656	-1.30678	-0.30473	-2.22365	0.255737
680	57.4045	53.1657	47	2520	-0.18174	2.17245	-2.09162	1.31131	-1.47602
681	57.4045	53.1657	22	3339	0.25938	1.6695	0.242528	0.822627	-1.20704
682	1.30337	19.4972	36	2480	1.11259	2.44598	4.03586	0.522607	-0.33458
683	1.30337	19.4972	41	2482	0.92023	2.09501	2.86582	0.158585	-0.6998
684	26.868	33.8034	87	1091	1.03732	1.46594	4.26297	1.93431	-2.70739
685	26.868	33.8034	81	51	-0.349698	-2.20401	-3.51914	-0.615504	-1.10214
686	44.1039	45.6264	57	46	0.456026	-0.590035	-0.165105	-1.20042	-1.92557
687	50.5084	54.441	44	6	-0.434353	-2.31505	-4.20272	-0.757016	-1.52402
688	50.5084	54.441	36	381	0.384849	-0.659645	-1.41668	-0.479435	-0.540726
689		30.3371	73	2228	0.590628	1.33842	1.27219	2.35023	-0.544802
690	40.691	22.7135	54	2404	0.745922	2.68286	1.75129	1.16264	-0.636073
691	40.691	22.7135	41	2752	0.658127	1.69904	2.20865	1.37035	0.501992
692	33.4635	32.0084	25	1029	0.333351	1.17476	1.63938	1.95125	-0.127937
693	61.0702	42.1292	62	793	0.233132	0.568291	-1.34309	0.620608	-1.44902
694	61.0702	42.1292	62	898	-0.240749	-2.14651	-3.26049	0.194998	-0.286283
695	69.9607	66.3399	31	349	-0.356467	-1.84147	-2.5036	0.247673	-0.679667
696	69.9607	66.3399	34	63	-0.12063	-1.82259	-2.36786	-0.731098	-0.480395
697		59.9888	40	85	0.280649	-2.20895	-1.44152	-1.65432	0.0136221
698	19.0197	46.9494	44	1996	0.616839	-0.50427	1.76516	1.01811	1.0679
699	58.48	31.5983	35	24	0.110328	-1.81606	-3.25436	-0.864435	-0.494345
700			35	24	0.163504	-1.89897	-2.80113	-1.28539	-0.994817
701	39.3258	32.7388	53	240	0.484055	0.117027	-0.0668254	-0.826256	-0.964257
702		31.7669	21	7387	0.550387	-1.83756	1.10623	2.06116	0.703092
703		50.4831	47	3617	-0.00775544	-0.837031	-1.57921	1.20617	-0.15403
704	13.0562	61.0449	11	16	1.89921	-1.01953	2.85536	-3.38386	-1.06851
705	16.1461	53.7275	32	3984	0.374143	-2.03362	0.493467	0.520524	-1.15773
706	54.1601	44.4691	31	277	1.05797	-1.37867	0.218968	-0.949389	1.06744
707	57.059	34.4438	48	6156	0.671452	-1.05759	1.60852	2.44054	-0.182384
708	57.059	34.4438	38	6125	0.298978	-1.5755	1.23725	1.63718	-0.581079
709	66.2949	74.9326	28	217	0.75197	-1.80399	1.3152	0.238337	1.08967
710	45.2781	23.2107	46	678	0.988806	2.42804	2.1187	-1.65691	0.0483951
711	66.2949	74.9326	11	10	1.37321	-1.1408	2.63807	-1.0004	0.0892886
712	66.2949	74.9326	27	72	0.713527	-1.46772	0.213619	-1.03874	0.0914186
713	26.1882	33.6489	56	72	0.774315	2.84844	-0.467695	-1.14037	-0.30038
714		22.2781		3309	1.2847	2.66072	4.60806	0.0512417	-0.00729874
715	56.9916	48.2331		2644	1.26647	-0.124519	5.86202	0.938677	-2.26342
716		32.3062		135	0.438932	-0.921218	0.524161	-0.0728937	-1.1373
717	59.9382	34.0871	26	137	1.33968	4.53477	3.51714	-2.47072	-3.70828
718	49.8146	45.8764	24	820	1.10907	0.969898	3.44163	0.408801	-0.435913
719	64.4073	56.8483		8	1.39569	0.0397367	2.7804	-2.3837	-1.41922
720	53.6601	35.7163	15	187	0.971028	3.19449	3.33478	-0.841181	-2.62615
721	47.0084	55.9101		11	1.05295	-1.43113	1.49807	-2.24628	-0.00548841
722	44.9719	52.7051	17	8	1.13903	-1.73679	1.00446	-2.50819	0.794555
723	27.5758	57.7669		728	0.317837	-1.66791	-0.283883	0.231527	0.249128
724	44.9719	65.9522		14	1.09818	0.844453	0.797582	-2.36974	0.0459411
725	43.6264	45.4972		128	0.190788	-2.06109	-1.71937	0.0375445	0.2286
726	46.1376	23.868	47	2556	-0.205227	-1.94625	-2.54037	0.852729	0.256722
727	57.3792	35.3567	55	746	0.728753	2.17662	1.38173	0.414708	-0.774167
728		27.0955		1595	-0.237687	-2.04305	-2.2585	0.539975	-0.324437
729	17.3258	41.6152		1882	-0.00299311	-2.0163	-1.43379	0.516536	-0.423273
730	12.0758	38.9466		1560	0.37372	1.99872	0.939737	0.90988	-1.48976
731		66.1742		88	0.424128	-1.65066	-0.426847	-0.447983	0.15172
732		66.1742	17	67	0.622505	-1.59515	0.197031	-0.874506	0.121742
733	28.6742	35.0056		4803	0.617268	0.350427	2.2422	1.04195	-1.0232
734	64.3933	63.7809	18	122	1.66633	2.64638	2.88504	-1.78549	-0.653953
735	25	29.4494		270	1.50393	3.73325	4.09058	0.0838862	-2.4512
736	66.7697	40.2978		15	0.480409	-1.4584	0.036827	-0.588721	-0.380739
737	44.0927	37.4551		1519	1.68582	1.16403	4.98818	0.468641	-0.178482
738	65.7697	50.9972		12	1.606	-2.05426	2.78124	-2.35686	0.277055
739	50.2556	44.8624		59	0.0965699	-1.93537	-2.08965	-0.492587	-0.482391
740	74.5478	32.8006		181	1.73473	2.2576	4.9917	-0.576994	-2.08757
741		25.1657	15	6469	0.75502	-1.39238	2.51753	1.55474	-0.0465403
742		29.0955		10	1.45212	-0.876273	2.32168	-2.55156	-0.102928
743		57.5815		10	1.50508	-0.70406	4.03925	-1.29194	-0.0898357
744		21.2135		14	0.414282	-2.09097	-1.6401	-1.1001	-0.435866
745		55.8034		92	1.45476	0.128193	3.56724	-1.022	-1.92581
746		66.1404		163	0.586797	-1.49104	-0.679021	-1.18225	-0.943708
747		56.927		110	1.18814	2.30825	2.01252	-0.290518	-2.48163
748		15.441		2684	1.45469	4.63933	2.67916	-0.786693	-1.76829
749		18.5056		7972	0.307234	-1.79783	1.66773	2.29399	0.0393137
750		48.7612	58	272	0.474325	-1.43339	-0.434382	-0.692486	0.0716059
751	51.4101	68.9213	73	1667	-0.305832	2.83174	-1.27284	0.471025	-1.5952
752		29.6096	74	922	-0.693091	-2.08555	-4.01895	0.314067	0.186905
753	43.9	23.8652	46	108	0.131033	-2.19651	-2.12455	-0.70158	-1.52295
754	43.9	23.8652	45	2253	0.652025	0.775844	0.652921	0.38217	-0.592075
755	46.3876	14.0281	35	1786	0.272572	0.574942	0.604219	2.00656	-0.687275
756				10	-0.0932484	-1.61441	-3.64788	-0.910994	0.237217
757		57.986	48	81	-0.233561	-1.38287	-3.07254	-0.622543	-1.21455
758		60.3371	20	204	0.92652	1.39203	2.78154	0.189797	-1.35503
759		60.3371	20	273	-0.112371	-1.88297	-2.531	-0.245049	-0.475491
760		16.632	23	894	-0.460121	-1.94655	-2.94072	0.216324	-1.74295
761		67.9944	46	1533	-0.268418	-2.26808	-2.05425	-0.314326	-1.49333
762		71.2416	29	61	0.381863	-1.64915	-1.10163	-1.08601	-1.63325
763		56.1433	24	368	-0.150287	-1.81049	-1.48694	0.638398	0.0757312
764		27.7388	31	487	0.683799	1.03941	1.41473	1.2295	-0.178696
765		67.8708	31	174	1.12024	2.3305	2.00507	-1.2175	-0.635901
766		28.8427	20	92	1.10466	-0.2703	2.94933	-2.00585	-0.662027
767		47.9775	24	271	1.08417	-0.885014	0.376528	-1.76975	-0.183433
768		28.3118	20	4986	0.229813	0.364618	0.555467	0.900799	-0.0137608
769		60.9803	20	383	0.0716396	-2.18577	-1.77333	0.27825	-0.169754
770		58.809	20	2735	0.528408	2.03741	2.29051	1.70556	0.400349
771		73.1461	20	146	0.526737	-1.568	0.00466142	-1.27243	0.80614
772		57.3596	20	128	1.41211	2.16947	3.43676	-1.48638	-1.8752
773		49.1742	27	3884	0.833396	0.748918	3.148	1.31547	0.496845
774		28.2725	32	8095	0.862025	-0.0460421	3.96038	1.32991	-0.82079
775		30.573	36	5098	0.61524	-1.59956	1.53256	1.56344	1.13779
776		50.0646	40	5520	-0.171931	-2.18978	-1.49975	0.402449	-2.04283
777		31.4635	20	4116	0.443879	-1.27116	2.48783	1.11284	0.865988
778		62.8343	43	2691	0.461832	-2.14815	-0.980438	0.731445	-0.622459
779		43.6489	60	363	0.609582	0.807565	0.745749	0.615592	-0.386054
780		45.3034	36	4185	-0.125789	-1.39313	-0.804945	1.14984	-1.18153
781		19.059	35	7613	-0.0343318	0.0605782	0.290403	1.33904	0.10594
782		22.073	20	7191	1.28154	-1.21322	3.53618	0.369232	0.615359
783		32.7612	26	125	0.921736	2.1831	0.900104	-0.985548	-1.35536
784		67.0646	24	126	0.864275	1.57741	1.50431	-0.262092	-2.34123
785		27.2528		5426	0.60349	-0.709602	1.62511	-0.673555	-3.33549
786		44.3652	27	620	0.84981	-0.23714	2.83402	1.06869	-0.499384
787		50.3933		1260	0.406425	3.32197	0.486657	0.841596	-1.45647
788			20	3720	0.785262	3.40561	2.6946	1.53959	-0.163473
789		42.0646	20	3720	0.831564	3.56632	3.38468	1.28298	-0.0941239
790		31.0674	20	5548	0.881887	0.26496	3.90119	0.682346	-0.0573362
791	52.8567	42.5646	47	1366	-0.554929	-2.16927	-3.10902	0.102784	-0.779407
792	2.23596	19.6096	60	1875	0.678732	3.08025	-0.468551	-0.232275	-0.862764
793	2.23596	19.6096	52	2518	0.144044	3.14989	0.239574	0.832429	-0.494998
794			52	2518	0.0906716	2.87186	-0.47064	1.07596	0.0864833
795				7751	0.374613	-0.974466	1.60698	1.71824	0.849792
796	36			306	1.95057	4.29484	5.25394	0.115967	-1.29229
797	52			1715	1.2323	1.67287	5.62436	1.44868	0.450517
798				3464	0.982531	-1.1917	2.34157	-0.0124641	1.12901
799	67	33.9242			2.57556	-0.330532	5.93502	-3.62807	-0.802625
800	57	47.25			0.226486	2.28171	0.207353	1.50925	-0.485294
801	60	46.6067			-0.0657755	0.658461	-1.37258	1.22968	0.19887
802	54	63.5056		139	1.68213	-0.966683	3.38637	-0.117329	0.539925
803	42	38.3792		1083	0.0772021	-2.18657	-1.11105	0.363325	0.7977
804	28	36.3848		1064	0.972733	1.55877	4.6555	2.32177	-1.02223
805		56.0112		3959	-0.122684	-1.12945	-2.73559	0.695832	-0.159963
806	41	48.3174		158	-0.428372	-2.04059	-4.35331	-0.448199	0.0566806
807		67.823		1252	-0.388192	0.430354	-3.44272	0.803205	-0.474387
808	53	68.2275		377	0.0742498	1.12877	-2.04664	0.275196	-0.408649
809	35	45.4073		1568	0.638206	3.02644	0.496031	0.14994	0.281086
810	46	57.5337		1275	0.960221	-0.179951	3.05986	2.2648	-0.204365
811	42	58.0815			1.68497	-1.50182	5.46999	0.906141	0.947939
812	30	50.1124			0.586709	-1.74648	0.304991	0.183383	0.890349
813	37	44.4242			0.290409	-0.978245	-0.732946	0.199085	0.0579265
814	30	85.5758			0.0426672	0.189995	-2.92135	-0.143153	0.517373
815	41	65.0983			-0.518239	-1.50367	-3.90978	0.707772	-0.0823063
816		47.1461			-0.143821	-1.78939	-1.1275	0.989233	-0.7967
817	53	29.6348			0.376117	-1.07628	1.35413	1.62154	1.77508
818	40	54.3596			0.240156	-0.132888	-2.14062	-0.290478	0.0163283
819	55	35.8174			0.911238	-1.41524	1.38076	0.236989	1.70775
820	48	36.4073			0.188955	-1.0149	0.144431	0.443729	0.725296
821				365	0.155006	-0.898678	-0.0920826	2.53722	1.4471
822	38	63.7697		150	0.926054	-1.94652	1.5921	-0.456677	-0.0572334
823	28	28.5309		648	-0.395338	-1.78381	-3.06636	0.503256	0.121997
824	55	53.9719		725	0.324568	-1.39442	2.45013	0.566493	1.59444
825	39	60.9972		416	-0.782418	-2.01887	-4.14536	0.820108	-0.0362429
826	39	65.2275		12	1.09599	-2.04475	-0.884169	-3.17131	1.29339
827	44	26.1152		2658	0.465308	-1.47575	2.14474	1.98032	-0.131111
828	47	58.0478		46	0.195578	-1.83686	-1.46667	-0.604417	-0.42961
829	13	73.5983			-0.158268	-1.84255	-1.34271	1.45427	-0.497911
830	1.44663	46.4298	69	3717	0.714165	1.99866	3.29419	0.923109	-0.337364
831	69	56.7416	32	1244	1.18705	-1.15634	1.71632	0.609641	0.196885
832	44	36.0365	23	281	0.406008	1.3503	0.357615	-0.665945	-0.305474
833	44	36.0365		365	0.5007	1.21664	-1.27224	0.462711	-1.02333
834	43	38.8343	18	14	1.91293	3.28196	3.86018	-3.39786	-0.67933
835	49	61.5225	33	464	0.557443	-0.804748	-1.38122	-1.26844	-0.108834
836	49	61.5225		374	0.0133871	0.577606	-2.78126	-0.653709	-0.161806
837	40	37.1882	58	2107	1.28562	-0.240608	3.03735	1.38733	0.1119
838	50	67.9719	13	139	0.960471	0.207186	1.5286	-0.514551	-2.05314
839	49	35.8989	30	1488	1.17161	0.523911	1.58908	0.395371	-0.00284919
840	23	64.3652		64	0.511644	3.30374	-0.761237	-1.75886	-0.219752
841	23	64.3652		97	0.620497	3.36744	-0.635666	-1.80122	0.423158
842	61	61.1404	45	386	0.795046	-0.95582	0.54449	1.08207	0.117758
843	61	61.1404		539	0.877184	0.213621	1.65695	-0.440897	-0.314381
844	58	59.1152	16	17	1.45418	1.9234	2.33771	-3.71198	-0.00175992
845	48	56.691	52	156	1.16733	1.33255	-0.103672	-1.16396	-0.152314
846	50	48.2135		1	1.39846	2.6318	0.892299	-3.2507	-0.116432
847	52	53.5225		386	0.75332	1.30999	0.463722	1.11109	0.381265
848	52	53.5225	24	11	1.40695	-0.966749	0.353062	-2.45341	-0.795777
849	45	20.9129	31	14	1.44093	3.26553	1.70814	-3.15654	0.00400897
850	45	20.9129		209	0.467815	0.583024	-0.164724	-0.0989394	-0.715171
851	45	20.9129	13	3	1.62386	2.47968	0.550103	-4.0272	-0.136543
852	32.2528	33.132	91	302	1.15608	-0.269235	1.51786	1.58637	-0.389061
853	52	42.8427	35	52	1.30563	2.4181	0.793532	-1.36662	-0.294822
854	52	42.8427		231	0.773137	1.55283	1.12092	0.328063	-0.307587
855	45	50.5028	43	91	1.33809	3.72827	1.70358	-0.338772	-0.720105
856	69	56.5084	36	15	1.62821	-0.0480965	1.57044	-3.44718	-0.816162
857	69	56.5084		86	1.24742	1.87886	1.26837	-1.06369	0.179331
858	73	68.7163		167	1.45977	-1.25013	2.54885	-0.331615	1.91661
859	73	68.7163		31	1.05337	0.311606	0.572798	-0.188717	0.484687
860	53	75.1713	45	116	1.38823	2.15494	0.95165	-2.18883	-0.780015
861	57	49.7556		79	1.39103	3.23417	0.761003	-1.85766	0.889741
862	51	53.7135	48	60	0.34574	-1.67855	-1.97594	-0.181231	-0.255321
863	69	58.8876	40	360	1.36737	3.30466	1.28579	-1.04119	0.470314
864	54	66.559	26	376	1.20901	3.23946	3.05623	-0.286999	0.475048
865	62	46.073	23	44	1.27524	1.87648	1.4461	-1.8087	0.167086
866	62	46.073	18	1002	0.526302	0.548955	-0.998656	-0.820575	-0.0851649
867	66	67.618	35	267	1.29155	2.37857	2.39847	0.543506	-1.38291
868	40	60.6461	55	315	0.505857	1.41254	-1.7752	-0.514728	-0.815751
869	63	62.4916		52	1.36816	3.4314	2.18934	-1.65465	-0.247853
870	48	32.0309	46	989	0.869672	1.98908	1.60724	0.986183	-0.988
871	45	40.5084	41	183	1.05687	3.83721	0.923824	-0.578747	-1.48444
872	69	68.5815		210	0.0615006	0.905136	-3.24764	-0.893877	0.0902347
873	69	68.5815		363	0.409293	2.26517	-2.63621	-0.848089	-0.124074
874	55	65.573		17	1.15941	1.69435	-0.225223	-2.19412	-1.06766
875	56.3539	34.4045	54	392	0.617218	2.32207	-0.636229	-0.303487	-0.0233626
876	56.3539	34.4045	57	596	0.622137	1.83141	0.231272	-0.502655	-0.156838
877	57	49.7556	41	121	1.67665	4.23057	4.16006	-1.354	0.428897
878	57	49.7556		381	0.95614	4.28254	1.69306	-0.327548	-0.34715
879	47	39.1208	45	395	0.830993	5.29114	1.09132	-0.653104	-0.322406
880	56	54.9073		365	1.05468	4.81886	0.633157	-1.50297	-0.0745994
881	56	54.9073		144	0.171614	2.7893	-1.98872	-1.60171	-0.146736
882	45	40.5084	42	232	1.15489	3.94534	2.14993	-0.606892	-0.390181
883	55	65.573		91	1.26539	3.10621	1.24726	-1.00214	-0.276892
884	66	64.8399		11	1.42551	2.85811	1.24635	-4.1048	-0.358941
885	66	64.8399		412	1.20486	2.8943	0.431534	-1.18872	1.36781
886	39	38.4551	92	20	0.721374	1.69734	-1.33194	-2.07238	-1.35988
887	54	35.4579	23	1550	1.17385	2.22553	3.03284	0.74712	0.503274
888	63	24.1601	7	6	1.42081	-0.582123	0.757796	-2.48322	0.306077
889	33	29.8315	10	7	1.99229	3.22173	1.227	-4.50057	-1.05877
890	30	44.7978	70	104	1.56763	1.91409	3.61615	-0.243421	-1.82538
891	73	61.8539	36	437	1.21571	2.00956	2.87739	0.97719	0.0153366
892	47	48.4888	57	90	-0.126598	-0.525323	-2.62184	-0.180075	0.147204
893	58	59.1152	42	394	1.30165	1.59782	2.93663	1.08524	-0.0972365
894	50	48.2135	28	86	1.23299	3.1488	1.05412	-2.88485	0.533127
895	68	57.5393	20	18	1.1186	-1.39806	-0.895616	-2.1279	-0.169616
896	49	61.5225		38	0.275787	-0.352328	-1.92756	-1.49126	-1.23199
897	35	46.9888	55	366	1.16157	1.85147	0.583945	-1.1289	-0.344708
898	57	31.573	51	91	1.17638	1.76563	2.17003	-0.270297	0.0555155
899	43	38.8343	16	91	1.18836	3.3243	2.06571	-1.51744	-0.745089
900	66	64.8399	8	89	1.58469	3.31385	3.47406	-2.57499	-0.449794
901	38	46.8034	40	182	0.912136	1.60741	0.194323	-1.88001	-0.677841
902	28	31.5702		7	1.27717	1.4752	0.315625	-3.56379	-0.306559
903	28	31.5702		92	0.928183	-0.547343	0.447904	-1.35409	-0.553154
904	22	19.8146		68	1.1027	2.5521	1.87311	-1.83283	0.930576
905	22	19.8146	21	15	0.955813	1.89646	0.307233	-1.65275	0.716664
906	70	60.4298	23	1165	1.06347	0.810158	0.660757	0.596451	1.63703
907	63	60.6433	26	394	0.360522	-0.324387	0.691203	-0.356	0.523333
908	42	50.5169		94	0.178408	2.32644	-1.45187	-0.356815	1.02442
909	42	50.5169		15	0.782563	0.751447	-0.185159	-2.02153	-0.641076
910	60	55.5983	43	315	1.12649	0.832406	2.35481	-0.906519	0.11241
911	52	56.2669	68	1565	0.742686	2.59345	0.833402	1.3953	-1.03552
912	42	38.2303		90	0.479628	-0.477509	-1.31626	-0.614636	-0.527203
913	42	38.2303	22	7	2.33311	2.4613	2.79441	-4.48683	-1.5384
914	77	77.8455	25	129	1.54682	1.89837	3.03578	-1.43774	-0.789724
915	63	62.4916		133	0.768505	3.88528	0.370881	-0.579226	-0.0361052
916	84	73.5112		439	1.19935	1.76631	0.545196	-1.06089	0.626588
917	84	73.5112		593	-0.111767	1.90847	-1.76189	0.730677	-0.0527968
918	48	55.3736	21	134	0.994707	-0.86833	0.155541	-1.65222	0.30503
919	52	51.6124	45	362	0.93427	2.27425	2.46297	0.351292	0.395178
920	28	40.6629	50	111	0.227413	2.71018	-2.4177	-1.14442	-0.457452
921	32	32.3736	70	369	0.833821	0.509017	0.734167	-2.03558	-2.70232
922	49	42.0281	76	96	0.479644	1.2857	-0.779764	-0.571358	0.0932081
923	43	25.3708		1014	0.57578	3.65393	-0.840353	-0.25668	-0.507324
924	43	25.3708		1045	1.0753	2.34923	0.965014	-0.479181	0.580277
925	42	53.8933		122	0.926024	-1.15895	0.394399	-1.26556	-0.12323
926	42	53.8933		354	1.34316	0.293772	3.71778	1.17116	-0.118665
927	18	37.7584		5277	0.235811	0.847881	-1.23316	0.639131	-0.0916399
928	18	37.7584		5381	1.37872	2.29127	2.50147	0.3994	-0.12626
929	50	31.6517		465	0.335238	3.66582	-0.549754	-0.361731	0.455328
930	50	31.6517		574	1.19494	1.44191	0.845386	-0.67994	0.901839
931	53	67.309		335	0.372902	-0.988446	-2.08194	-0.420721	-0.263232
932	53	67.309		38	0.801287	1.90509	-1.45966	-1.53294	0.627576
933	82	75.7079		584	0.359168	1.2346	0.125073	1.15559	0.491229
934	82	75.7079		296	1.02541	2.37373	1.05633	-0.808138	-0.190034
935	16	15.3483		564	0.11492	1.54423	-3.27749	0.421569	0.116763
936	16	15.3483		738	0.82264	3.60974	-0.461826	-0.724066	-0.322169
937	47	46.1994		31	1.45559	-0.942409	0.163374	-2.68333	-1.22717
938	45	48.0112		136	1.37557	1.63422	1.11114	-1.93693	-0.535678
939	45	48.0112		88	1.32863	1.04658	1.34985	-0.931826	0.243212
940	64	22.0927		14	1.15756	0.172511	0.68981	-2.52634	0.489741
941	64	22.0927	28	357	0.0829717	-0.168392	-1.64134	-0.256575	0.558837
942	60	23.5393		91	0.126787	-0.817632	-1.45891	-0.945748	-0.765297
943	60	23.5393		3	1.36856	2.22235	0.269515	-3.24738	-1.01135
944	48	48.0393		73	0.728472	-0.665248	-0.775844	-1.33023	0.301062
945	48	48.0393		17	0.978712	3.68581	-0.882443	-2.41963	-0.351337
946	63	41.3624		921	1.43324	2.7849	2.34145	-0.215839	0.0961912
947	63	41.3624		774	0.795617	3.56958	2.4725	1.40788	0.803781
948	43	40.1039		143	0.655658	4.24033	0.673624	-0.302768	-0.257279
949	61	52.1545		583	0.688723	0.371309	-0.920908	-0.370467	0.484783
950	61	63.0955		345	1.09234	2.80642	2.47263	-0.848677	0.10407
951	61	63.0955		90	0.899409	3.20685	-0.0570753	-0.960747	-0.31459
952	59	60.4944		115	0.760518	-0.979883	0.259508	-0.494462	0.303416
953	20	33.8034		918	0.0545147	3.11829	-1.29899	-1.13804	-0.241041
954	20	33.8034		1118	0.370793	3.56142	-1.06522	-1.02118	-0.971849
955	59	55.7107		8	1.49196	2.62523	1.72853	-3.47465	-0.994461
956	59	55.7107		113	0.443344	-0.211767	0.167247	0.212996	-0.485252
957	60	30.3315		2436	0.570548	2.39293	-0.517654	-0.197746	0.373726
958	60	30.3315		2229	0.575809	3.13114	-1.17622	-0.369916	-0.0752808
959	39	45.4466		388	1.35494	2.74584	1.81246	-0.86224	-0.0894388
960	39	45.4466		100	1.06082	3.41763	1.151	-1.32515	0.15652
961		35.5281		28	0.780718	1.7364	-1.05025	-1.50742	-0.696101
962		35.5281		365	-0.362525	-0.71059	-3.24677	-0.299451	-0.855808
963	29	30.7416		3	1.06109	-0.0721206	-0.00357103	-2.99812	-1.47865
964	36	51		732	0.452705	2.8703	-0.89476	-0.413407	-0.174987
965	36	51		984	0.139356	3.6983	-2.94079	-0.162713	-0.442475
966	47	36.5955		128	1.63117	3.65541	1.88572	-2.14889	-0.438633
967	47	36.5955		44	0.874592	4.15746	-0.952884	-1.83169	-0.622864
968	64	51.2444		480	0.341204	-0.187353	1.46651	0.261257	1.2661
969	64	51.2444		653	1.01086	-0.933822	3.59947	1.03452	0.953825
970	43	24.6433		182	1.09193	3.31598	1.30718	-1.19628	-1.39499
971	43	24.6433		463	1.72268	5.87072	3.9876	-0.101003	-1.67829
972	62	24.9888		891	2.02691	3.5247	5.30333	0.414894	-0.813873
973	62	24.9888		859	1.23728	4.93534	3.48034	-0.596807	-0.831944
974	55	34.6292		60	0.685187	-1.13514	-1.23376	-0.763876	-0.122265
975	55	34.6292		3	1.59589	1.40075	1.25067	-4.12868	-1.49825
976	55	14.0927		14	1.30436	-1.62148	1.90718	-1.13574	1.07673
977	68	13.4438		16	0.760951	-1.94372	-0.713461	-1.69809	0.172993
978	62			2143	1.88775	0.0925116	3.16594	-0.282203	0.882257
979	62			2084	1.44163	0.0602144	2.93463	0.791845	0.49673
980	41	53.7809		30	1.44759	-1.86786	0.962274	-2.859	1.48783
981	41	53.7809		94	1.9056	-1.4421	2.79943	-1.7945	0.96052
982	24	41.8062		11	0.288319	0.156972	-2.26697	-1.38909	0.0228853
983	24	41.8062		84	1.28062	6.28195	1.46354	-3.48586	-0.654111
984	39	34.1742		75	0.73346	-1.91026	-0.843965	-0.445173	-0.48465
985	39	34.1742		171	0.867883	-1.51477	-0.0777566	-0.647852	-0.0226551
986	26	30.1966		24	1.10547	0.333133	-0.550549	-2.43522	-1.06588
987	26	30.1966		87	0.569083	-0.131716	-2.16321	-1.07566	-0.948792
988	54			87	0.982553	-1.08914	0.81001	-0.526503	0.6924
989	54			5	1.60993	0.528526	3.64319	-2.40982	-1.19634
990	55	63.8455		660	1.35289	1.55743	3.51825	0.367237	-0.0740123
991	55	63.8455		715	1.74074	1.13065	3.23264	-1.41829	1.08573
992					0.97459	0.0851569	0.669312	-2.837	-0.861604
993				88	0.985481	2.3943	-0.87377	-1.06961	-1.37029
994				196	0.660458	3.08164	-0.997074	-0.604736	-0.297557
995		31.6657		16	0.769756	-1.78417	-1.34536	-2.36302	1.23866
996		51.8034		21	1.18535	-1.58879	-1.09979	-2.23079	0.0200857
997		59.5955		99	1.1573	1.97502	-0.36314	-1.85218	-0.00243499
998		72.1067		14	0.876386	-1.45481	-1.50223	-1.51064	0.430077
999		45.5562		90	-0.386784	-1.06386	-3.15167	-0.301628	0.166155
1000				574	-0.593111	1.4923e-05	-3.90338	-0.0984971	-0.0312718
1001		45.5562		574	0.384448	-1.33284	-1.81163	0.0448468	0.258958
1002		45.3034		14	0.623162	-1.49042	-1.59329	-1.33579	-0.0479466
1003		59.882		12	0.15976	-1.85004	-3.08243	-1.05719	-0.435387
1004		48.9551		13	1.3357	0.565427	0.19704	-2.29404	-2.61531
1005		69.5393		16	0.762412	-0.125911	-1.21309	-1.55143	-0.44866
1006		69.5393		22	1.16567	1.88131	-0.0034026	-2.94077	-0.801702
1007				240	0.327062	1.33964	-2.57714	-1.25253	0.16223
1008		69.5393		240	0.0858457	2.55062	-3.58683	-0.20808	-0.436185
1009		69.5393		359	0.57997	2.76035	-1.68685	-0.886477	-0.173007
1010		69.5393		97	0.633703	0.680839	-3.09399	-0.810869	-0.912553
1011		68.9691		14	1.4705	3.27933	2.52025	-0.382462	0.549201
1012		68.9691		86	1.20216	3.62499	1.67729	-1.46408	0.0558754
1013		68.9691		26	1.2115	0.967775	-0.474332	-2.85796	0.296183
1014		51.4522		16	0.670639	-1.80048	-1.31452	-1.02556	-0.618226
1015		45.014		7	0.982888	-1.23906	0.571826	-2.41702	-1.11428
1016		45.014		91	1.47397	3.43681	0.534069	-1.56328	-0.472807
1017		61.0787		14	0.438514	-2.02142	-1.89231	-2.00254	-0.709046
1018				84	0.805697	1.11688	-0.577365	-1.53866	0.118747
1019		61.0787		84	1.16029	0.888605	0.130048	-1.56532	0.289147
1020		53.5871			0.217232	-1.85499	-1.48794	-0.785589	0.106154
1021		53.5871		6	0.752576	-0.72138	-0.90442	-2.61086	-0.301545
1022		53.5871		363	0.849111	4.76523	-0.722619	-0.913933	0.142151
1023		53.5871		536	0.124971	4.05088	-1.03309	-0.018968	0.327157
1024		50.1517		362	0.636281	3.07344	-1.62876	-0.88819	-1.14333
1025		50.1517		362	0.436061	2.49008	-1.9512	-0.132096	-0.321742
1026		47.3258		12	1.14034	-1.68305	-1.27731	-2.67262	-0.796821
1027		56.0478		15	1.82433	0.485783	2.29593	-3.36394	-0.807119
1028		46.8764		113	1.57433	-0.779686	2.18375	-1.2391	1.44304
1029		46.8764		393	0.813595	-1.58931	1.32874	1.03632	1.18976
1030		49.9045		15	0.44774	-1.63302	-2.03836	-1.43978	-0.540888
1031		61.4438		14	1.99131	0.323129	1.02548	-3.59529	-0.187593
1032		44.7022		14	1.21699	1.41101	-0.400363	-2.02924	0.265073
1033		44.7022		77	0.759906	3.46159	-0.693889	-2.17777	-0.428381
1034		44.7022		97	1.40938	4.19152	1.22588	-1.95157	-0.114587
1035		35.3596		4	1.52026	-0.67565	0.523838	-3.08743	0.437343
1036		35.3596		376	1.08253	2.51465	1.41447	0.821654	-0.2693
1037	67	55.5843		131	1.46892	5.2286	4.76177	-0.796175	0.0240081
1038	67	55.5843		206	1.66966	5.33245	3.09717	-2.11688	0.817716
1039	67	55.5843		155	1.58869	4.0193	1.78487	-2.68708	-0.412768
1040				365	-0.0112552	-1.48735	0.0255116	0.542283	-0.28532
1041				363	-0.114412	0.845706	-0.186549	-0.14016	0.0687006
1042				14	1.10166	-0.982913	0.870036	-3.51335	1.73999
1043				376	1.04395	1.48529	3.31446	0.552715	-0.0704642
1044				20	1.04312	0.711914	1.34416	-3.77558	-0.203549
1045				371	-0.122937	2.81677	-1.76316	0.4866	-1.47665
1046				14	0.75633	1.18862	0.000673637	-3.11209	-0.125374
1047				358	-0.108239	1.95064	-1.34193	-0.927644	-0.0192851
1048				13	1.46244	0.140406	1.31694	-3.57157	-0.155831
1049				379	0.943374	2.76526	2.15051	0.613721	-1.14084
1050				22	0.244878	1.6053	-1.72834	-2.24221	-0.299995
1051	69	38.7247			0.9755	-0.930817	2.44487	0.975226	0.130701
1052	30	47.764			0.68655	-0.934825	1.81891	1.36341	0.538764
1053	28	25.6629			-0.526534	-1.90964	-3.9244	0.531543	0.0255719
1054	24			2418	-0.299519	0.000318755	-3.20177	-0.172042	-0.317035
1055	14			2604	0.0452512	-0.502412	-1.38904	0.110319	-0.288553
1056	31	56.9438		2624	0.131854	1.02547	-1.88907	0.248022	-1.0149
1057	58	33.6685		3645	0.284165	-1.87645	0.0395764	1.45832	0.912359
1058	37			3480	0.442751	-1.52588	0.871221	2.29075	0.416029
1059	62			1074	0.516747	-1.6199	1.48489	1.08246	1.02165
1060	37			1137	0.94062	3.56801	2.52962	1.96267	-1.3021
1061	43			47	0.829227	-2.00029	-0.0353944	-1.72042	-0.0803757
1062	46			8	1.86449	0.285688	2.01967	-4.52591	-0.203532
1063	45			1397	-0.0972873	-1.45705	-0.153679	1.77798	0.12493
1064	45			903	0.493901	-2.1141	-0.776086	0.167026	0.162135
1065	45			265	0.220146	1.02269	-0.922976	-0.225446	-0.936188
1066	29	32.8989		8	0.518902	-0.699166	-1.34947	-2.25879	-1.03488
1067	51			2160	-0.0483872	-1.79534	-2.3093	0.69441	-0.425934
1068	65	59.0646		3287	0.0864924	-1.71391	-1.31575	1.20328	0.209436
1069	29	50.2949			1.02882	-1.83179	-0.288957	-2.92766	0.618893
1070		26.7697			0.116949	-1.31746	-0.425691	1.67142	-0.19585
1071	37	15.8034			-0.0152595	-1.20495	-0.297586	1.2012	-0.63536
1072		44.4045			-0.688148	-1.72927	-3.99775	1.07263	0.00214388
1073	57	45.764			1.6443	-0.928021	2.60593	-2.14348	0.521401
1074	18	49.3006		32	0.026378	-1.28903	-2.49357	-1.00145	-0.310851
1075	18	49.3006		193	-0.347262	-2.09316	-4.20218	-0.257419	0.120511
1076	27	39.6404		565	0.500431	-1.86035	0.282312	0.87245	-0.390742
1077	29			2228	1.64708	-0.935817	4.07865	-0.332186	0.576648
1078	57			472	0.430022	-1.85143	-0.400388	0.373174	0.322342
1079	57				-0.432637	-1.49614	-3.97091	-0.0959028	-0.39853
1080	63			255	0.7035	-0.741145	0.650181	0.50139	-0.596287
1081	54	58.5		178	-0.170711	-1.99405	-3.01342	-0.339207	-0.590595
1082		68.8258		162	0.433382	-0.723113	-1.15432	0.320668	-1.07095
1083		30.6348			-0.797001	-1.27525	-4.51572	0.506198	0.382815
1084		28.3876			0.859176	-1.64119	0.503362	-1.01023	1.01604
1085					0.436853	-2.12364	-1.63672	-2.6179	0.890594
1086					1.43521	1.6934	0.776255	-3.74589	0.516279
1087					1.24943	1.35291	0.550882	-3.153	-0.411692
1088	59			137	1.30252	-1.42778	4.74121	0.474474	0.773566
1089	52			465	1.39746	-1.3284	2.90735	-0.114909	0.533254
1090	19			10	1.35645	-1.80583	0.500249	-3.2186	-0.185463
1091	19			20	1.50232	-2.03607	0.683596	-3.31298	1.05814
1092	45			26	0.371349	-2.06392	-2.09144	-1.15048	1.06123
1093	59			128	1.08534	-1.91509	0.502883	-2.44475	1.03958
1094				153	1.15666	-1.04087	1.43556	-2.17206	-0.385343
1095	37			25	1.26782	-1.72164	2.59448	-2.8403	-0.890016
1096	64			77	1.08397	4.33162	2.2384	-2.28108	-2.51422
1097				137	0.524533	-1.835	-0.456717	-1.14063	0.078564
1098	52			187	0.0955722	-2.01479	-1.81666	-0.109328	-0.0562442
1099				3444	0.395654	-0.814496	0.490553	0.575405	0.114655
1100	64			246	0.713159	-0.783659	-0.508738	-0.889058	-1.59568
1101	49			449	0.513609	3.2175	-0.539918	-0.167521	-0.21744
1102	60	24.8511		1173	0.717707	-1.47936	1.83615	2.09543	-0.0299252
1103		63.9185			0.414806	1.00981	-1.00228	0.111808	-1.38994
1104	33	49.2275			0.917411	0.204873	-0.0948109	-3.19218	0.504783
1105		65.7191			1.23043	1.12208	4.5082	2.22099	-1.29042
1106	20	7.28371			0.508024	2.82803	0.454287	1.66496	-0.816566
1107	58	59.4466			1.34373	1.47321	3.39528	-0.36684	1.05599
1108		45.3539			0.748633	-0.117226	2.99893	2.14338	-1.50886
1109	51			183	1.06031	-1.50253	0.826008	-1.74734	1.46129
1110	16			3259	0.608233	2.88572	1.41928	0.334291	-2.21226
1111	47			101	0.79718	0.185726	2.25064	0.0427004	-0.468818
1112	47			519	0.00171905	0.175028	-1.9926	0.759654	-0.744002
1113	48			90	0.877335	-1.77128	-0.595324	-2.69711	1.02752
1114	60			2429	0.624316	0.945362	1.18697	2.16753	0.579798
1115	58			296	0.627813	-0.022518	0.277234	0.117763	-0.232214
1116	57			345	0.884928	0.439962	3.29811	0.807974	-0.865357
1117	25			811	0.60673	3.37576	0.64036	0.0859989	0.676271
1118	40	45.4494		10	1.66626	2.55123	2.7654	-1.58876	0.0801657
1119	55	64.0281		9	1.59041	-0.80864	1.81171	-2.79631	0.178315
1120	44	55.1742		239	-0.234544	0.122434	-3.53002	0.384234	-0.133123
1121	61	57.1124		1743	0.0477457	-1.87774	-1.76877	0.573741	1.34872
1122	58	35.2331		400	-0.246268	-1.28244	-3.15038	-0.485303	-0.30533
1123	21	55.6096		88	-0.119297	-1.60698	-3.43134	0.259314	-0.119844
1124	44	29.3792		301	1.12195	1.74903	3.00154	1.97082	0.151917
1125	76	62.9831		27	0.215977	-1.68068	-3.44069	0.079891	1.08586
1126	50	43.427		9185	0.158206	0.346824	0.681717	2.73799	0.668979
1127	19	26.6404		2387	0.948013	-1.76017	1.47522	0.608367	1.06958
1128	68	63.4522		258	0.086767	0.885853	-1.76247	0.298012	-0.137878
1129	46	30.1264		1165	0.640376	3.50095	1.17893	1.43978	-1.35035
1130	49	48.6124		4811	-0.267816	-1.79791	-2.45951	1.75541	-0.354942
1131	50	20.6966		505	0.204356	1.81013	-2.02764	-0.148312	0.814659
1132	24	10.0225		3958	-0.23193	-1.5287	-2.93268	1.26687	-0.851515
1133	43	28.7051		1348	-0.20111	-1.77622	-2.41126	0.816444	0.357707
1134	40	32.5899		1433	0.0849574	0.55147	-0.233305	1.68197	0.0558749
1135	42	43.8062		366	-0.544634	-1.14287	-3.52989	1.25643	0.0236112
1136	48	29.7472		3547	0.0681014	-1.3478	-1.40254	0.956874	-0.225566
1137	33	28.1798		1185	-0.00106765	-0.526468	-1.14015	1.46496	-0.198062
1138	24	42.6742		90	1.22446	0.422941	2.31911	-0.987129	0.793913
1139	57	49.2135		339	0.194352	-1.70751	-0.750798	0.630795	0.970839
1140	55	44.2528		1010	-0.261659	-0.466321	-2.66447	0.110704	0.142543
1141	16	46.8034		833	-0.527409	-1.94426	-3.01107	1.4022	-0.0933342
1142	41	56.0056		846	-0.337444	-0.808152	-2.86764	0.572111	0.173745
1143	56	56.5618		283	-0.233538	-1.66251	-2.57057	0.479124	-0.117333
1144				8688	0.656257	-0.823419	1.58252	1.55997	0.557767
1145	50			2137	0.645515	-1.38442	2.89338	2.34873	0.0491754
1146	63			1249	1.3075	-1.51311	4.46982	1.72597	-0.365721
1147	36			445	0.0670208	3.69377	-0.659423	-0.519494	-0.70691
1148	45	42.809		112	-0.483673	-1.5557	-4.2727	-0.458326	0.179198
1149	27	37.7079		1935	1.14473	-1.49122	3.20626	-0.0113738	1.61326
1150	22	62.1629		1271	0.421514	-0.305086	-0.00780807	1.25835	-1.30726
1151	61	68.6826		47	0.318773	-2.05783	-1.88998	-1.76059	-0.281035
1152	27	34.1685		5547	1.04728	-1.45234	3.9295	2.07065	0.440983
1153	61	60.1404		1056	0.892291	-0.0947602	1.08084	-0.13666	0.45384
1154	45	31.6461		265	-0.580092	-1.66173	-4.3715	0.366939	0.234557
1155	45	47.6742		38	0.641712	-2.06842	-1.16406	-2.39668	1.02705
1156	42	51.0393			0.55843	0.371424	0.77337	-0.0264295	-1.24202
1157	42	50.5309			-0.418546	-1.23378	-3.06338	0.618492	0.03829
1158	54	65.8736			0.113577	-1.88601	-1.80039	0.420591	0.102146
1159				2922	0.972213	2.73004	3.9616	1.01161	0.2128
1160	37	15.2697		5244	1.08423	-1.33469	3.77612	1.87808	0.604483
1161	74			820	0.54512	0.0624061	1.50462	1.3694	-0.248842
1162	51			49	1.68406	-1.27788	2.45761	-2.09634	0.90711
1163		44.9747		2088	0.832064	0.568842	2.95949	1.62622	0.494553
1164	40	42.2191			0.220399	3.27893	0.709474	2.34841	-0.620665
1165	44	44.6208			-0.180543	-1.75777	-0.65884	-1.48967	0.423276
1166	29	21.2556			0.0201935	-0.33028	-1.52912	1.12501	0.306347
1167	45	48.8174			0.91223	1.61897	0.106907	-3.17321	0.253967
1168	68	23.5787		602	0.0746434	-1.60076	-1.35491	0.198387	-0.240018
1169	59	66.8708		1267	1.28595	2.40028	1.16255	-0.337786	-0.814466
1170	68	59.5562		218	-0.0847922	-1.71906	-2.28596	0.423232	0.483464
1171	50	68.6826		258	0.708646	-1.07527	0.939313	1.79414	-0.319766
1172	47	65.0337		95	1.20216	2.12967	-0.48089	-1.86914	-1.02226
1173	47	72.2191		100	-0.141667	-1.99763	-3.52836	-0.271306	-0.281539
1174	68	60.8708		122	1.16097	-1.64869	1.47905	-1.49699	1.32455
1175	66	56.8371		97	0.842372	-1.47978	0.187391	-0.601151	0.0649051
1176	51	47.6292		90	-0.0389363	-1.88213	-2.65373	-0.0316965	0.27445
1177	71	56.7219		141	0.233132	-1.78985	-1.04847	0.555414	0.400672
1178	50	45.8708		352	0.809067	0.866927	0.564064	-0.276089	0.867958
1179	57	52.3736		2423	1.20691	-1.57459	4.48732	1.17815	1.21346
1180	30	73.9579		219	-0.650379	-1.7686	-3.34483	0.664272	-0.196868
1181	13	38.4101		91	-0.589228	-1.98079	-4.02355	-0.791259	-1.79494
1182	58	76.3736		90	0.731671	0.860967	-1.24612	-1.94817	-0.4994
1183	54	49.7472		73	0.858748	-1.29107	0.259777	-1.99953	0.175921
1184	51	58.9298		96	0.269909	-0.806214	-1.28849	-0.563114	-1.17788
1185	66	49.2135		268	1.31153	5.84483	4.61512	0.914519	-0.573237
1186	49	39.2331		169	0.824643	3.92923	-0.564777	-0.564929	-1.13876
1187	48	70.0983		141	-0.534549	-1.57901	-3.93945	-0.1001	-0.331133
1188	63	67.2612		26	0.183881	-1.8167	-1.73172	-0.236947	0.117723
1189	45	51.9944			0.836126	-1.70277	-0.331797	-2.79031	-0.239256
1190	37	51.8764		58	0.496928	-1.69306	-0.935514	-0.573361	0.16532
1191	60	44.0562		285	0.869178	2.33683	0.70543	0.52581	-1.97737
1192	52	77.677		5	1.53876	0.107728	3.00873	-4.07433	-1.90367
1193	66	67.8343		953	0.123328	-1.92643	-2.02335	-0.597994	0.722539
1194	51	64.868		4201	0.518531	2.32529	1.85299	1.65904	-0.00171714
1195	63	52.8961		63	0.547015	-1.32811	-0.0740699	-2.01277	-0.108385
1196	49	76.6657		7	1.00641	-1.83978	-0.357991	-2.46262	1.56934
1197	78	72.309		99	0.242067	-1.24484	-1.0894	-0.763708	0.0233326
1198	38	49.8258		1532	1.17788	4.07016	4.4708	0.476933	-1.47026
1199	45	44.559		1215	0.150104	1.73043	-0.0227343	1.85445	-0.137832
1200	45	19.3399		1430	1.17703	-1.50349	3.82824	1.12085	1.04467
1201	61	69.8287		259	0.436614	-1.54488	-0.431216	0.582046	0.106869
1202	70	63.2697		37	0.903053	-0.375603	-0.0537855	-2.02186	0.782722
1203	67	38.4157		487	0.457236	-1.64549	0.443816	1.27834	-0.0324225
1204	59	36.9073		1391	0.419383	0.71217	-0.250127	1.11714	-0.617043
1205	32	38.2135		2775	0.314593	-1.61773	-0.256858	1.24721	0.168709
1206	50	69.5787		13	1.93979	0.0442762	4.45084	-3.01312	-0.0450899
1207	48	49.4916		6437	1.04814	-0.881699	3.41713	1.79474	-0.0325946
1208	54	69.5197		38	0.427249	-1.92228	-0.152399	-0.0170477	0.333906
1209	20	66.5197		14	0.869125	-0.716898	-1.82731	-2.58602	-0.916962
1210	39	23.7921		249	-0.0143358	-1.93655	-2.24794	-0.288329	0.830274
1211	56	46.5927		1995	0.643501	3.29429	1.83303	1.23656	0.334171
1212	69	62.3764		31	-0.155988	-1.80347	-3.34786	-0.422892	0.438322
1213	65	37.7837		390	0.259957	-0.963485	-0.598514	0.988619	-0.0235862
1214	6	59.6966		7	0.93084	-1.40463	0.141665	-2.45826	-0.233867
1215	19	57.573		456	0.268747	3.09954	-2.72446	-1.11867	-0.128322
1216	48	34.8736		890	1.02332	0.318298	2.81567	2.09222	-1.02678
1217	67	45.0983		175	0.891241	2.77527	0.709635	-1.55078	0.754858
1218	69	30.177		21	1.30298	-1.33408	2.24302	-1.15697	0.0716193
1219	42	38.4101		15	-0.208686	-2.06424	-2.80721	-0.856263	0.0362268
1220	52			13	0.895473	2.76718	-0.627918	-2.56369	-0.980173
1221	55			3844	1.4878	-1.75112	3.42897	-0.544308	1.32753
1222	73			29	0.383846	-2.14241	-1.17048	-1.34788	1.53466
1223	31			12	0.714183	-1.05264	-0.607348	-1.68093	-0.152403
1224	31			12	1.38709	3.47474	1.14462	-4.48399	-0.0930075
1225	16			2885	1.00705	0.496494	2.06848	0.352937	-0.167194
1226	58			330	-0.03956	-1.25798	-1.94836	0.867977	-0.0284061
1227	32			35	1.15788	-1.74473	0.373629	-2.74668	1.62769
1228	57			48	0.695088	-1.13013	-1.17926	-1.59195	1.04878
1229	39			693	0.344907	-1.66091	0.472481	1.13045	0.883427
1230	18	37.427			0.00539688	0.643829	-2.14928	1.04604	-1.27183
1231	24	62.8483			1.01977	2.73249	1.36393	0.459454	-2.06571
1232	36	30.0506			0.0048184	-0.924721	-0.882513	0.918634	-0.778183
1233	41	24.2331			0.472629	2.50666	0.0345597	0.48632	-0.299601
1234	57	65.1938			-0.0844254	-1.77775	-1.50123	0.112082	0.393302
1235	50	50.8736			0.77536	-1.99402	-0.22216	-1.38546	2.00992
1236	24	37.1011			0.0375857	2.63355	-2.5482	0.128565	-0.91114
1237				4994	0.704307	1.32224	0.659071	0.19243	0.58467
1238	44			2479	0.538602	3.37757	1.43368	1.71499	-0.495087
1239	28			145	-0.816113	-1.76862	-4.77042	0.265259	0.392825
1240	30			1489	-0.0809336	3.74714	-1.67892	-0.240407	-1.37931
1241	44			5509	0.944489	-1.31551	4.06204	1.5868	-0.552037
1242	38			2180	0.0567902	-2.01544	-1.54414	0.884178	-0.34539
1243	61			4494	1.59504	-0.728118	5.29559	0.794164	0.416505
1244	27			4471	-0.509712	-1.53787	-2.46651	1.67618	-0.266602
1245	39			4564	1.13729	2.0325	2.89546	0.655098	-0.102792
1246	48	59.5225			1.01041	-1.71292	0.117099	-2.71448	0.777825
1247	46	39.9129			0.684518	-0.0871356	-0.658469	-1.06695	0.199059
1248	50	37.3371			1.37097	-1.73581	2.24731	-1.342	1.31112
1249	65	74.9242		228	0.118049	-1.9925	-1.37482	0.664063	0.0838933
1250	50	39.1938		2733	-0.334543	-0.99589	-2.62707	0.663295	-0.0412757
1251	42	36.559		18	-0.00106184	-1.92461	-2.83445	-0.231314	0.355782
1252	42	58.1404		14	0.1419	-1.30163	-1.89941	-0.0818857	-0.231868
1253	48	55.9775		2264	-0.194804	-1.90265	-2.54327	1.9288	-0.814843
1254	56	36.5393		67	0.116839	-1.99993	-2.26906	-0.899036	0.583229
1255	48	20.4747		43	1.20987	3.31437	1.13129	-2.65931	-2.46077
1256	25	10.3736		3646	1.19118	3.35137	3.61879	1.55755	-0.163131
1257	62	50.75		1345	-0.477731	-1.88473	-3.81554	0.985577	0.373384
1258	34			183	0.213302	1.20504	-1.14501	0.00530903	-0.67567
1259	32	45.9719		2025	0.559158	-1.89897	-0.773619	-0.0889149	1.88629
1260	47	65.9944		20	-0.135168	-1.75296	-2.83141	-0.483678	0.490681
1261	62	55.6348		2614	0.943269	2.79105	1.29976	0.86873	-0.789268
1262	50	62.8989		41	1.82049	-0.669641	0.941156	-3.65129	-1.13617
1263	19	25.9579		1524	1.07713	4.27262	2.98052	0.843145	-2.04359
1264	54	47.6067		33	1.1453	-1.10374	0.809855	-1.05704	-0.103597
1265	53	45.073		3862	-0.318292	-1.09847	-1.96447	2.64646	-0.13619
1266	57	59.5478		5653	-0.233747	-0.429733	-1.4244	1.91287	0.563463
1267	62	51.4944		863	1.28296	-0.38576	1.76327	-1.02706	-0.0841044
1268	58	58.0197		822	0.39814	-1.8172	0.515011	0.743063	1.5404
1269	52	33.1742			0.448491	-1.60334	1.1968	2.65575	0.160868
1270	51	56.4129			-0.826995	-2.10151	-5.07484	0.602199	-0.158855
1271	57	27.2556			0.0948952	-1.76578	-0.130918	0.716002	0.853873
1272	43	41.9017		1952	-0.162938	-1.54093	-0.887985	2.39328	0.629133
1273				2160	0.834735	-0.237943	2.25977	1.36433	0.648772
1274				1251	0.630147	2.9561	1.7798	2.1649	0.35195
1275				4628	1.12156	-1.20763	2.70809	0.718528	1.48843
1276				3386	1.05413	2.23913	2.15837	-0.077594	0.673788
1277				7283	0.916998	-1.56232	2.45595	1.05122	1.10221
1278	63				0.578437	-1.68674	-0.888233	-1.96268	1.49927
1279	30	58.691		427	-0.376671	1.57635	-3.18096	0.521969	-0.12849
1280	50			162	0.0340253	-1.26366	-1.2409	1.89767	-1.39935
1281	40			345	0.349494	0.515588	-1.47548	0.612311	-0.418342
1282	33	33.1573		43	-0.79345	-2.07099	-5.01473	0.154155	0.516805
1283	49			398	1.60004	3.469	3.7597	-1.1694	-1.27015
1284	49				0.220821	2.87342	-1.5901	0.354284	-1.45911
1285	59	28.8989		127	0.655445	-1.4719	-1.02755	-0.0125046	-0.72478
1286	49	41.4522		51	0.728683	-2.19775	-0.642303	-1.29951	1.50338
1287	19	43.2921		2315	-0.170319	1.31758	-1.82728	0.876956	-1.3604
1288	20	37.9185		576	-0.27485	0.772246	-1.83409	-0.248047	-0.919308
1289	50	68.3146		1081	-0.478412	0.159886	-3.44663	1.20923	-0.719601
1290	50	68.3146			-0.581635	-0.692447	-3.71172	1.07597	-0.695627
1291	49	62.8511		104	1.85517	-0.00266053	3.59994	-2.34875	1.31332
1292		31.7331		2416	1.02347	-1.44064	2.8173	1.08483	0.949214
1293	40	69.441		681	1.01209	-1.39567	0.704871	-1.39427	-0.839094
1294	30	52.1124		643	-0.16781	-1.7146	-2.91878	-0.251417	0.7411
1295	30	52.1124			0.115217	-1.59898	-1.60048	0.374745	0.727324
1296	25	54.8933		17	1.33977	-0.789623	2.18895	-2.78704	0.192656
1297	53	54.6124		2316	0.471919	1.64521	1.47584	1.03621	-1.85672
1298	60	55.5253		530	0.566616	-1.45188	0.175597	1.51199	1.01506
1299	52	36.3792		53	0.691396	-0.269039	-0.0605168	-0.376935	-0.054297
1300	30	45.0871			-0.0691363	0.904117	-0.993941	1.27724	-1.36375
1301	61	65.3427			1.06957	-0.948112	1.10022	-1.69927	0.66226
1302	46	37.6517			-0.512799	-1.76568	-3.94663	0.0540669	0.170702
1303	36	34.6994			1.09428	1.40741	0.477399	-2.33235	0.621411
1304	19	41.0562			0.866176	-0.522782	1.48407	-1.06062	-2.46859
1305	45	45.3904			-0.0622182	0.876924	-2.78659	-0.647109	-1.51884
1306	21	55.1376			-0.534684	0.236764	-3.40568	1.14292	-0.858161
1307	30	38.2472			0.0878291	3.65564	-1.47732	0.76363	-1.55641
1308	44	51.9101			0.859892	3.65774	2.54969	1.15104	-1.0409
1309	36	31.3989			-0.276203	-1.50397	-3.1406	0.852313	-0.940236
1310	17	39.4185			0.0884796	3.58433	-1.1062	0.334963	0.525981
1311		46.4522			0.549285	0.464155	0.263784	-0.000998006	0.054702
1312	44	66.3034			0.869289	-0.757814	3.84181	1.8996	0.633096
1313		68.0646			0.722637	-0.644155	2.23069	1.36483	-0.918517
1314	42	34.3174			-0.12493	-1.6265	-3.55881	-0.549067	-0.231744
1315		61.6713			1.03433	0.69312	2.83108	0.0370713	-0.50383
1316	20	35.6039			0.534415	2.65793	-0.0428586	0.484927	-0.420153
1317	42	54.5056			-0.400831	-0.774007	-3.71963	0.452213	-0.613716
1318		34.7781			-0.391947	1.6001	-2.321	1.5054	-1.39997
1319	38	38.3034			0.500189	-1.29048	-0.678555	-1.78757	-1.43595
1320	40	40.8399			0.646461	-1.71554	1.10653	0.534621	1.17119
1321	43	53.3596			1.02441	-1.54482	1.33542	0.667226	-0.497827
1322	33	57.0534			1.65995	-1.45109	1.36485	-3.63115	0.944465
1323				176	-0.611351	-1.97511	-4.35796	0.337273	0.824972
1324				175	-0.597154	-1.87589	-4.21071	0.555208	0.771958
1325				372	-0.176677	-1.90383	-2.98163	1.00512	0.487237
1326				182	0.370795	-1.22231	-1.68436	0.495017	-0.462206
1327				378	-0.390583	-2.01342	-2.93171	1.14239	-0.129543
1328				189	-0.81484	-2.23559	-4.95054	0.278312	0.0367016
1329	29	49.3118			-0.143587	-1.43159	-2.25349	1.50077	-0.184987
1330	55	56.5927			0.326235	-1.99464	-0.10729	1.241	0.242503
1331	41	44.236			-0.0573184	0.990489	-2.00792	0.656112	-0.0121337
1332	34	54.0449			-0.733432	-1.9935	-4.1469	0.738096	0.644151
1333	45	66.3989			0.888019	-1.74297	1.31326	0.507888	1.1101
1334	45	43.1236			0.0102854	-0.44752	-1.20544	1.31043	-1.0949
1335	56	42.0983			-0.144184	-1.84733	-2.62631	0.867479	-0.243803
1336	39	47.7416			0.529211	0.161102	-0.324761	-0.296731	0.0473485
1337	30	29.5449			0.52346	-2.06484	0.369545	0.386029	0.659181
1338		24.4101			-0.0652489	-1.91749	-2.72933	0.898243	-0.266084
1339	26	65.1011			-0.322878	0.160679	-3.5489	0.461911	0.210591
1340	43	54.4663			0.191426	-1.21249	-1.79169	0.65293	-1.00812
1341	42	73.7444			-0.856622	-1.93422	-4.41392	0.769046	-0.161181
1342	47			3372	1.27487	1.4186	3.31469	1.70264	1.06756
1343	48			1099	1.77619	2.09952	4.06589	1.01155	-1.78787
1344	62			2502	-0.243472	-1.18111	-2.31729	1.86902	-0.450211
1345	63			315	0.492586	2.56917	-1.82183	-1.73111	0.620495
1346	21	55.073		263	0.201915	3.08176	-1.65426	-0.244422	-1.17331
1347	21	55.073		401	0.779047	1.74945	-1.39483	-0.0836888	0.0312006
1348	21	55.073		453	0.522205	1.6891	-1.9112	-1.02508	0.546994
1349	21	55.073		604	0.442523	0.210918	-0.89604	0.43584	0.864534
1350	41	35.9017		148	1.08035	-1.18194	0.353044	-0.555489	0.467741
1351	59	72.0815		52	0.289791	-1.3537	-1.74911	0.175686	0.248148
1352	81			72	0.990197	0.796728	0.830235	-0.595512	-2.09567
1353	39	37.9579		1635	0.582113	2.78848	3.17756	1.51835	0.66837
1354	39	37.9579		1784	0.447917	3.4829	-0.547496	1.46107	-0.824833
1355	63			4473	1.49371	2.41008	2.74831	0.44025	0.629451
1356	53	61.014		777	1.90056	0.510808	5.06929	1.47187	-0.0352286
1357	60	42.486		71	1.09686	3.32859	-0.569962	-1.22385	0.777449
1358	60	42.486		178	1.32281	3.1957	1.26247	-1.53668	-0.380383
1359	60	42.486			0.837829	-0.763178	1.91992	1.07968	0.76004
1360	33			143	1.04422	-1.89381	-0.763462	-1.50557	1.00429
1361	69			88	0.787741	-1.76247	0.263794	-0.314894	1.45191
1362	67			875	0.961146	-0.438539	1.55347	1.06792	-0.587434
1363	48			2191	1.32866	0.0484443	4.14425	2.64193	0.262455
1364	69			208	0.757302	-0.874369	-0.778479	0.0794364	0.615585
1365	65			18	0.907515	-1.75709	-0.822894	-0.675888	-0.14835
1366	32	36.441		3748	0.423138	1.32788	1.38527	2.17182	0.350362
1367	20			2123	0.239599	0.608593	-1.95815	-0.418042	0.0593848
1368	64	52.0955			1.83971	1.88537	4.37059	0.0710554	-1.36151
1369	41	45.1938		64	0.895587	-1.36177	-1.03268	-1.9387	0.0514245
1370	64	68.323		1327	0.495006	-1.54301	-0.209529	0.820004	-0.0571153
1371	45	62.6264		75	0.805877	-1.89732	-0.424486	-2.27343	0.0889342
1372	38	35.8006		128	-0.648923	-2.12092	-5.14556	0.0810186	0.0912336
1373		62.5927			0.464665	-1.36398	1.46099	2.17884	0.472402
1374		63.8876			0.532578	-0.955959	-1.23881	-0.0831689	-0.932599
1375		24.9944			0.0675677	-0.0375733	-1.88618	0.584016	-0.201286
1376	30			2988	1.21756	1.28396	4.19094	1.4098	-0.0724507
1377	44			79	0.280665	-1.71592	-2.10758	0.170259	0.208968
1378	52			1822	0.736775	-1.78386	1.6909	0.095061	0.324392
1379	64			127	0.40734	-0.726138	-1.61776	0.146245	-0.286502
1380	46			2539	1.38462	-1.31762	3.13663	1.02806	1.9987
1381	52			1135	0.337646	2.44281	0.106481	0.847903	0.529156
1382	33			1103	1.48195	3.85626	2.23873	-0.967204	-1.74413
1383	33			1131	-0.426067	-1.94106	-3.37549	0.409715	-0.191549
1384	33	49.5562			0.916289	2.62401	2.81074	1.29108	-0.389004
1385	63			38	0.613825	-1.82875	-1.3975	-1.52948	0.305561
1386	20			751	0.995642	2.91358	1.23067	0.00309962	-1.58225
1387	68	36.941		993	0.845709	0.276796	2.53061	1.90358	0.239247
1388	54			401	-0.283022	-1.35601	-2.86353	1.36387	0.78701
1389	69			3145	1.03197	-1.26664	2.89356	-0.709472	1.14031
1390	20			3645	1.06344	3.33854	3.66785	2.27623	-0.103947
1391	22			2232	1.599	2.42971	6.12905	1.0854	-0.678022
1392	51	26.427		1273	0.431756	-0.685773	0.968498	1.51699	0.576947
1393	47	30.8202		1996	0.581989	-1.42449	0.865	1.53652	0.95276
1394	61	33.8876		3078	0.402834	1.24493	0.655841	1.14849	1.165
1395	31	13.2669		2088	0.752838	-1.14402	1.93518	2.33082	0.224911
1396	69	74.6236		1077	0.899702	2.3121	4.31109	1.71104	0.761933
1397	27	27.1433		90	0.605115	-1.35283	1.76689	1.32176	-0.451676
1398	42	40.6798		752	0.730542	-2.00003	0.783689	0.809752	0.816531
1399	20	57.4017		7588	0.0915149	-0.688636	-1.4712	1.23273	0.967923
1400	48	42.5169		105	0.728677	-1.83865	-0.132079	-0.714216	0.963368
1401	45	36.1545		922	0.0524815	-1.04261	-1.29125	1.50162	-0.642097
1402	60	38.7022		387	-0.15372	-1.92434	-2.99199	-0.0349655	0.174183
1403	40	28.6685		1410	0.937697	3.10314	4.93757	1.7966	-0.575869
1404	48	49.2809		1389	0.33837	0.832105	-1.45294	-0.612169	-0.959256
1405	36	39.4916		5621	-0.314995	0.506012	-2.84123	1.12887	-0.524254
1406	31	36.9466		6197	0.330027	-0.603806	1.1285	2.72044	0.506124
1407	67			50	-0.500724	-1.99016	-3.39008	0.330848	0.118516
1408	59			2393	-0.524696	-1.77968	-3.36059	0.947552	-0.129097
1409	55			640	-0.676546	-1.7976	-4.93285	0.312314	0.377649
1410	52			6223	1.53389	2.62477	5.54986	-0.206465	0.368301
1411	60			85	0.166591	-0.770995	-2.71138	-0.465481	-0.233978
1412	36	37.2079		7963	-0.687055	-1.70515	-4.66492	0.733333	0.656888
1413	45	65.6011		54	1.01602	-2.17716	-0.590788	-3.12094	1.3822
1414	66	65.6938		375	0.67963	2.23151	1.66394	1.63896	-0.425461
1415	40			182	-0.531857	-1.94934	-3.92341	-0.112287	0.59448
1416	75			168	-0.59567	-1.66572	-4.32926	-0.00269393	-0.331243
1417	34			2994	-0.497394	1.29837	-3.93135	0.834769	-0.0882638
1418	46			11504	1.68174	-1.03671	4.21312	1.26759	1.36898
1419	16	37.3315		4071	0.00268742	-1.91757	-3.74668	0.0882277	-0.143575
1420	70	42.3708		463	-0.223712	-1.74803	-2.98932	1.35569	-0.204
1421	48	14.5758		5245	-0.646616	-1.86617	-3.97742	1.40737	-0.195581
1422	42	34.4326		10	1.80982	2.37469	2.20387	-3.82201	-1.38573
1423	67	47.118			-0.781029	-1.77882	-4.28993	1.15746	0.138027
1424	51	45.8511			-0.575051	-0.310184	-3.15145	1.17803	0.746233
1425	30	49.4522			0.221808	-0.207676	-0.935996	0.839585	-0.0209789
1426	52	45.1517			-0.29278	-1.83559	-3.83913	-0.298516	-0.0460761
1427	58	36.3511			0.187291	-0.703301	-1.3051	1.3401	0.249319
1428	39	47.1966			-0.615297	-1.97477	-4.74971	0.943719	0.384973
1429	39	39.0421			0.0930198	-1.5992	-1.15151	2.41935	-0.0981957
1430	38	46.4242			-0.443785	-1.48961	-3.68264	2.31492	-1.05444
1431	71	69.8455			-0.198886	-1.58491	-2.76876	1.26836	-0.245845
1432	10	39.8511			-0.751895	-1.58055	-3.86437	1.13454	-0.266931
1433	34	40.7219			0.8192	-0.958746	2.06407	1.82073	0.601357
1434	67	69.8315			0.54361	-2.05516	0.247447	0.648295	0.582444
1435	37	35.9242			0.973709	0.705284	0.388959	0.123139	0.163747
1436	46	55.5562			-0.79507	-1.86604	-3.9042	0.841236	0.235554
1437	22	48.9663			0.0326301	-1.29157	-0.0755794	2.94104	0.567369
1438	64	68.0449			0.687658	-1.63171	-0.541928	-2.24925	-0.0927415
1439	42	30.2949			0.188599	1.87463	1.31084	2.46532	-0.516223
1440	65	64.868			-0.329359	-1.40203	-3.74927	-0.299928	-0.371911
1441	31	12.6404			1.40928	1.46416	4.07282	0.579953	-0.0932541
1442	45	28.1938			0.0679367	-1.80205	-0.55468	1.61872	0.735586
1443	52	45.5056			0.197783	-1.47172	-0.109451	2.5651	0.63076
1444	48	32.1517			0.141123	-1.73791	-0.37011	2.36366	0.693533
1445	47	60.5253		2379	0.616867	0.121255	3.47014	0.4875	0.578539
1446	66	70.8455			-0.541267	-1.62831	-3.39096	1.11231	0.573589
1447	15	53.7978			-0.6927	-1.98848	-4.6853	0.308014	-0.147129
1448	39	50.5871			-0.430015	-1.82291	-2.47419	1.92439	-0.402115
1449	62	54.7556			0.348747	-2.12284	-1.56519	-0.175969	0.675609
1450	73	53.8961			0.27188	-0.891471	-0.735219	0.5003	0.538991
1451	49	50.7865			-0.207921	-0.321644	-1.76386	2.34129	0.814023
1452	24.7219	33.8174	80	245	0.463809	1.69503	-1.4037	-0.70561	-1.92011
1453	24.7219	33.8174	81	1767	-0.24049	-0.474272	-2.75874	0.597883	-0.849642
1454	32.323	38.3287	56	2212	0.387136	2.5991	0.387094	0.0463778	0.179646
1455	32.323	38.3287	47	2736	-0.199014	1.78928	-1.68875	-0.228854	-0.336364
1456	32.323	38.3287	39	3640	0.149341	3.10247	0.386264	1.09804	-0.232588
1457	47.6096	50.5674	39	4174	-0.0797843	-1.9093	-1.84082	0.915709	-0.800208
1458	47.4129	59.691	41	225	1.26861	3.48517	0.940545	-1.55266	-2.34
1459	47.4129	59.691	52	859	-0.155362	-1.29117	-1.77911	-0.0787554	-0.50576
1460	44.0927	63.823	46	216	0.198614	0.51943	-2.18997	-0.0897266	-1.75268
1461	39.0899	46.5618	55	36	-0.432621	-1.94547	-3.852	-0.732894	-0.528804
1462	36.4157	34.8567	40	2358	0.173979	-1.80713	0.22346	1.80198	-0.432698
1463	35.4747	34.9551	37	4397	0.354579	-0.898769	-1.41016	0.809457	-1.80901
1464	35.4747	34.9551	56	3442	0.476103	-1.61324	-0.575514	0.696219	-0.638906
1465		57.7556	77	2933	-0.531882	-0.362888	-2.36082	0.45096	-0.470489
1466	24.7388	51.9045	36	7649	0.52911	0.619276	2.07799	1.76676	-0.256111
1467	70.8792	68.0084	23	281	0.827212	-1.44448	3.10255	1.41109	0.663347
1468	59.3062	46.4803	90	2347	-0.548395	-1.76769	-3.77063	0.971122	-0.140444
1469	62.191	47.9157	32	3616	-0.184991	-1.75323	-0.812027	2.09227	-0.127014
1470		75.1096	18	586	1.15276	-1.33656	2.21405	-0.250978	0.303292
1471		40.6685	34	2978	-0.0611628	-2.01181	-1.69021	0.900183	0.085907
1472		49.2163	27	755	1.11487	2.0528	1.8403	0.476188	-1.21208
1473		33.8118		30	0.947888	-1.80203	-0.276691	-2.36532	0.285889
1474		57.4129	24	1145	0.848969	1.45752	1.56992	-0.450424	-0.395446
1475		51.3343	45	29	1.39776	0.49863	0.470232	-2.83072	-0.902909
1476		37.0281		15	0.534137	-0.808841	-0.102368	-1.65631	-0.554712
1477		45.1236	30	2275	0.966168	0.110857	0.450512	-2.93889	0.135212
1478		70.4073	42	944	0.730725	-0.215269	2.45765	1.0139	-0.842282
1479		39.1882	13	2197	1.30956	0.181161	5.33613	1.53674	-0.052043
1480		64.5758		4123	-0.2077	-1.80139	-3.17775	-0.48885	0.261917
1481		25.264	28	2420	1.09971	-1.73676	4.54659	1.79741	-0.0904247
1482		33.8118	13	130	1.29957	-1.71189	0.921568	-1.9366	1.46673
1483		66.9916		18	0.15467	-1.85186	-2.70443	-0.546937	0.0696651
1484		47.2163	11	125	0.135459	-2.12829	-2.61631	-0.939397	0.429765
1485		24.8118		811	0.226372	1.63809	-2.06383	-0.684766	-0.38415
1486		60.6573	40	233	0.0541933	0.64471	-2.29266	-0.58433	0.729853
1487		59.1657	6	37	1.28777	0.318564	1.04431	-2.34286	1.52146
1488		40.0843	10	11	0.865683	-1.3138	0.154474	-2.42371	0.843546
1489					-0.166629	-1.94314	-3.26103	0.113873	0.000787039
1490		48.4185	57	13	0.631096	-1.29358	-1.673	-2.02026	-0.675922
1491		39.2051	9	6	0.192957	-2.27424	-2.29083	-1.20566	1.13301
1492		68.9635	14	18	1.62064	-1.92962	1.11952	-4.21181	0.00644716
1493		49.9326	30	242	0.448536	2.03916	-1.60355	-1.02045	-2.00676
1494		53.8764		704	0.364202	-0.680793	-0.515393	1.29935	1.15714
1495		53.6713	16	295	1.4255	0.878797	4.5799	1.48868	0.78592
1496		52.736	15	593	1.04913	1.95849	1.30752	0.265558	0.347678
1497		37.9298	16	49	0.937042	-1.48691	-0.676424	-1.68464	0.863026
1498		29.809	29	63	0.994208	-0.358623	-0.0189481	-1.8092	0.910501
1499		21.3904	59	98	0.640502	-2.19641	-1.5883	-1.11959	1.10246
1500		36.441		2781	0.745311	2.78029	0.428402	0.663335	-0.2474
1501		64.3146	25	2349	0.650473	-1.552	0.159361	2.39877	0.810394
1502		48.0253	42	108	-0.274804	-1.96705	-2.41172	0.235906	0.0981628
1503		54.4663		23	1.06187	-0.242954	-0.00436261	-3.26683	1.36404
1504		54.4663		31	0.646168	-0.313783	-2.02633	-2.13469	1.46879
1505		54.4663	8	52	0.621027	-1.79442	-1.91123	-2.07602	1.1733
1506		41.6404	55	6416	0.460429	-1.59663	0.448853	1.92261	1.35343
1507		50.3287	25	32	0.236046	-1.93467	-2.20558	-0.323902	0.212097
1508		44.2107	28	23	0.390711	-1.54158	-2.75644	-0.699752	0.172641
1509		44.2107		92	0.159797	-0.0147907	-2.50871	-0.621867	-0.888506
1510		57.1629	26	2358	1.05487	0.430016	3.24104	2.03504	1.2549
1511		73.514		189	-0.515913	-1.90717	-4.70738	0.942388	0.493144
1512		69.2528	45	4629	0.0485253	3.03335	-2.49578	0.350338	0.0334318
1513		44.8174	24	2735	1.57713	4.02358	5.00803	0.791259	0.89222
1514		37.1376	23	2186	0.942391	1.00134	-0.0591175	-0.41024	-0.143796
1515		36.6124	40	2378	0.715423	-1.35524	-0.0482629	1.40351	0.223591
1516		25.5758		4127	0.850149	-0.000259405	3.02824	2.1263	0.685311
1517		34.4466	49	3151	-0.559651	1.10319	-2.77488	1.34265	-0.216091
1518		58.7949	38	331	0.439933	-0.773693	0.689236	1.76086	-0.276297
1519		48.3371	23	6251	0.569535	-1.17803	2.00443	2.90931	0.735682
1520		43.3455	46	1820	0.404265	3.56453	-1.05158	-0.0102487	-0.743655
1521		37.0983	61	26	0.389388	-2.11978	-1.78512	-0.641686	1.24444
1522		55.6208	18	2566	0.686237	-0.43283	1.12807	2.76215	0.565497
1523		49.1096	38	139	0.282695	-1.53752	-1.15963	1.81273	0.126172
1524		37.1067	20	396	0.751959	-1.15991	-0.285133	0.0199343	0.496057
1525		32.6404	30	3814	0.391472	-0.675846	-0.249638	1.16349	0.958379
1526		28.2697	54	3178	0.448549	-1.16903	1.00743	2.5496	0.907003
1527		30.809	27	1908	0.18585	-0.835016	-0.909973	1.67566	0.430343
1528		37.2753	54	703	0.372573	2.83358	-1.72909	-0.39303	0.140698
1529		67.7416		84	0.910171	0.962065	-0.532947	-0.792523	-1.09373
1530		67.7416		104	0.625516	2.05486	-0.959565	-0.842561	-1.56679
1531		29.6489	45	1230	1.04252	0.15238	0.0386236	-0.773865	1.59551
1532		71.7275	19	152	0.624328	0.324315	0.621302	0.363372	0.184781
1533		37.809		155	0.921647	2.35064	0.487368	-0.597197	-0.731847
1534		47.9831		7496	0.594565	-1.37605	0.772057	1.58359	1.74558
1535		69.014	7	16	0.930945	-0.509845	-1.84985	-1.9241	1.48614
1536		69.4242		2794	0.895946	-1.43331	2.14758	1.42026	1.80255
1537		53.691	33	4381	0.209949	-1.45398	-1.20771	0.730486	0.496938
1538		65.8933	29	43	1.14132	-1.95614	-0.29014	-2.0556	1.18684
1539		46.0365	57	169	-0.665257	-1.26651	-4.7315	0.5852	-0.0291488
1540		31.9326		1900	-0.074005	-1.42529	-3.23937	0.806298	-0.0734212
1541		36.6404	12	3886	1.17935	5.37977	2.59736	1.40049	0.439484
1542		41.7275	19	4272	0.743592	-0.689102	0.251797	1.38797	0.124153
1543		23.7612	38	4094	0.684992	-1.03579	0.273117	1.7869	0.175334
1544		46.3539	45	5548	0.727466	1.31902	1.56553	1.47791	0.675913
1545		29.4157	10	3544	0.981969	0.84624	3.69224	2.16025	1.13005
1546		12.6545	55	4035	0.639672	0.248631	0.789584	2.24758	-0.156748
1547					0.40042	1.0608	-2.40403	-0.70334	-0.182166
1548	41.6966	67.2612	40	751	0.638874	3.9408	-0.190099	0.0984927	-1.70402
1549	40.9466	50.132	52	3258	-0.112275	-1.36599	-0.963893	0.408016	0.273996
1550	40.9466	50.132	43	2089	-0.0694487	-1.86331	-2.42887	0.134503	-0.728231
1551		42.3848		7	0.917666	-1.15406	-0.481322	-2.02562	1.32832
1552		63.4972		10	1.38955	0.705351	-0.307622	-2.52309	-1.1275
1553		63.9354		8	0.665712	-1.54994	-2.94825	0.590821	-1.92082
1554		65.5815		86	0.0313367	-1.24903	-0.25141	1.22195	1.27963
1555		72.1067		101	0.418637	0.0611262	-2.38831	-0.78384	-1.16381
1556		56.4157		114	-0.386575	-1.7709	-3.57208	0.0926339	0.114194
1557		41.7472		5	1.08353	-0.140585	-1.12709	-2.18363	-0.807547
1558		47.927		95	-0.452378	-1.74976	-3.20357	0.161846	-0.612899
1559		25.8118		149	-0.524533	-1.98839	-4.07945	0.376301	0.168617
1560		37.3989		89	0.87863	1.95872	2.55222	1.34115	-0.395493
1561		49.8624		92	0.296398	-0.0161561	-1.7791	0.62657	-1.18112
1562		76.8652		92	-0.489229	-1.8623	-3.27964	0.321635	0.221745
1563		58.7107		127	0.879406	4.24029	0.845512	-1.138	-0.642262
1564		57.573		18	-0.230822	-0.843507	-3.36144	-0.306727	0.499713
1565		61.0028		6	0.817046	-2.18525	-1.01306	-2.21048	1.72556
1566		60.9494		13	1.58458	0.818548	4.37696	-0.633003	-1.77987
1567		60.9494		34	-0.108389	-0.264747	-2.91522	-0.095307	-0.40878
1568	45.6292	25.1685	63	3993	0.176246	-0.730892	0.369412	1.65294	-0.281899
1569	49.4635	42.0169	26	334	0.108834	1.63655	-1.30037	0.187584	-0.703931
1570	49.4635	42.0169	29	1613	0.536595	-0.602016	1.68323	1.28877	0.816925
1571	16.5084	57.6854	28	26	1.50275	1.16187	0.121212	-2.74504	-1.88756
1572	20.8539	32.5758	87	23	0.996856	-2.12265	-0.457148	-1.91765	-0.143945
1573	54.7388	64.1629	35	65	0.55659	-1.91371	-1.00935	-0.109479	0.42497
1574	54.7388	64.1629	19	8	1.55933	-1.39221	1.67979	-2.86448	-0.116165
1575	41.5758	56.7528	52	1676	-0.441992	-1.69689	-2.31122	1.21549	-1.86675
1576	41.5758	56.7528	43	76	0.252149	-0.80006	-1.90486	-1.07962	0.0294565
1577	50.3371	59.9663	77	7	0.0112541	-2.07927	-1.61121	-1.40492	-1.97312
1578	38.4494	8.24157	75	728	0.582617	2.51364	-0.469995	-0.0706352	-3.31376
1579	24.0534	44.25	61	345	-0.340841	-1.71467	-3.93434	0.703063	-0.872611
1580	24.0534	44.25	31	100	-0.410734	-2.34098	-4.10313	-0.888048	-1.22667
1581	29.6264	58.9579	100	687	-0.799897	-2.28121	-4.14572	0.541624	-0.304719
1582				370	-0.738903	-1.86486	-4.33505	0.67434	-0.0520546
1583				371	-0.521221	-2.17947	-3.64623	0.4723	0.343732
1584				953	-0.712307	-1.80953	-4.49516	0.829513	-0.698823
1585				3886	0.681687	1.17453	1.66537	1.53938	0.925487
1586				365	-0.367226	-1.67218	-3.50252	0.254966	-0.279325
1587				388	-0.0123609	-1.97419	-0.979315	1.92303	0.289397
1588				395	-0.536382	-1.91617	-4.39751	0.357756	0.208217
1589				398	0.284943	-1.5703	-1.11188	1.06801	1.31494
1590				3324	-1.01243	-1.89031	-5.36148	1.0301	0.409699
1591				372	-0.297815	-1.45472	-3.41151	1.03695	0.311353
1592				3132	-0.431193	-0.996567	-2.69259	0.648434	0.56589
1593				406	-0.15645	-2.00618	-3.1379	0.246387	0.562228
1594				409	-0.0317437	0.472753	-2.41566	0.826186	0.0207809
1595				2194	1.28191	3.31713	3.57811	1.56148	-0.38532
1596				380	-0.0635213	-2.10475	-3.09135	0.217079	1.27063
1597				644	0.159936	-1.73652	-1.35937	0.621458	1.08729
1598				11	0.36422	-1.41748	-2.33957	-0.615553	-0.36633
1599				400	0.51512	1.7591	0.42673	0.405892	-1.01176
1600				367	-0.451381	-1.90373	-3.5712	0.806424	0.807028
1601				454	-0.173723	0.26103	-2.5125	1.93491	-1.86066
1602				396	-0.506161	-2.07805	-3.738	0.802437	0.545452
1603				372	-0.581543	-1.96153	-4.22449	0.398243	0.400664
1604				392	-0.167938	-1.78974	-1.97071	0.844586	-0.0293022
1605				9	1.79162	-1.12785	4.23778	-2.00223	0.495133
1606				14	1.12617	-1.44496	0.100493	-2.76814	0.351841
1607				376	-0.322628	-1.76372	-3.18607	0.542049	0.467515
1608				368	-0.398585	-1.88796	-3.19104	1.09917	0.7293
1609				6006	-0.0861533	0.911839	-1.69532	1.95064	0.136008
1610				390	-0.761255	-1.99151	-4.38049	0.71435	0.322316
1611				3316	1.22458	0.611039	3.61818	0.299779	0.125972
1612				363	0.300374	-1.80917	-1.35373	0.346075	0.0498457
1613				356	-0.452231	-1.9591	-4.05883	-0.0562409	0.13863
1614				385	-0.438668	-1.66039	-3.08934	0.625965	0.170893
1615				3616	0.347756	1.74252	0.54125	2.14447	-0.0317695
1616				385	-0.608901	-1.82076	-3.75059	1.20353	0.0501057
1617				12	0.912638	1.08003	-0.0805084	-2.76669	0.889804
1618				437	1.04128	-1.03386	3.0635	0.402286	1.22794
1619				375	-0.439169	-1.69074	-3.2974	1.18688	-0.117633
1620				3600	0.963125	-0.0163366	0.933228	0.365223	0.90408
1621				381	-0.65908	-2.12521	-4.13156	0.0548687	0.615455
1622				1451	0.572583	-1.5084	-0.184887	0.353329	1.05209
1623				895	1.90594	-0.760708	4.70999	-0.469373	-0.789742
1624				4711	1.01187	1.87413	3.99725	2.23914	-0.293975
1625				2737	0.192521	2.29147	-1.10802	1.43762	-0.793901
1626				375	-0.270187	-1.20805	-3.06803	1.29904	-0.69192
1627				941	0.441465	4.13906	0.516704	1.95035	-1.17375
1628				4345	0.137266	2.88153	-0.156432	1.33676	0.600813
1629				5292	0.804214	2.70281	2.85712	1.88382	0.869165
1630	44.1742	47.3315	50	3516	0.968025	-1.64036	2.9748	0.610889	-1.3816
1631	42.3287	56.0843	66	867	-0.175983	-1.2398	-3.14115	1.03703	-0.996782
1632	61.073	64.9972	37	330	0.61048	-0.338059	0.37307	0.517937	-1.04774
1633	16.4157	31.5056	60	634	-0.130404	-0.471804	-1.97901	0.0434748	-1.26703
1634	17.4944	18.8567	67	26	0.672005	-1.99264	-0.251179	-2.36943	-1.00185
1635	42.3287	56.0843	72	185	-0.170467	-1.49032	-2.81128	0.387531	-0.572242
1636	19.8876	45.9101	43	41	1.39288	2.45706	0.4031	-3.6675	-2.32837
1637	7.63764	50.9972	23	867	0.132943	3.57901	-0.570905	0.874323	-0.761386
1638	53.6854	54.8287	37	94	-0.301811	-2.14574	-3.69988	0.470707	-0.444625
1639	50.7472	33.6433	62	3584	-0.234488	-1.49898	-2.36475	0.847949	-0.621233
1640	50.9017	38.7247	59	3683	-0.0949022	-1.73214	-1.21143	1.15426	-0.553823
1641	61.073	64.9972	24	183	0.314766	-1.35301	-0.613225	-0.864132	-0.241658
1642		35.0562		1588	1.58376	-0.360125	5.33717	0.151731	-0.145832
1643		35.0562		2314	1.1682	-1.40736	4.29991	0.711815	0.899795
1644		21.4944		158	1.14164	-0.963056	0.987874	-0.795476	2.14698
1645		56.1433		7	1.82049	1.08552	2.37791	-5.13664	-0.208113
1646		44.8287		259	1.31149	-1.39652	2.57916	-0.208497	1.00623
1647		35.2444		606	0.975053	3.56788	1.28117	-0.593083	0.044929
1648		45.8006		524	0.264642	-1.90703	-1.61467	-0.881593	0.81315
1649				252	0.684984	0.592367	1.81532	-0.394811	1.09496
1650	47.7444	49.3708	37	49	1.26721	4.16882	0.0444553	-3.23494	-1.96572
1651	45.0674	31.8258	14	8	1.05567	-0.475986	1.75427	-1.84238	0.258789
1652	17.4438	59.823	52	280	0.95746	2.50173	2.28769	0.624209	-0.654665
1653	17.4438	59.823	54	306	1.06332	1.00094	2.41689	1.47499	0.375732
1654	36.5927	44.8062	57	603	0.846852	0.81251	0.717518	0.582426	-0.109893
1655	52.941	70.6404	27	134	0.464126	1.5603	-1.51908	-1.80616	-0.75374
1656	52.941	70.6404	41	1604	-0.104966	-0.892635	-1.15214	0.130589	-1.75404
1657	52.941	70.6404	8	8	1.32502	2.40058	0.114097	-3.41555	-0.330284
1658	69.6742	60.0084	28	169	0.425585	-0.398306	0.390261	0.719841	-0.274962
1659	48.2472	33.132	44	8	-0.121266	-2.19723	-1.71673	-1.03952	-0.326678
1660	54.1573	36.5337	15	465	1.6614	4.09838	4.50893	-0.848508	-0.892514
1661	54.1573	36.5337	25	514	0.698883	2.50501	0.506431	-0.320635	-0.265986
1662	56.2809	63.9185	58	143	0.910531	1.45049	0.912077	-0.79647	-3.05495
1663	31.3343	45.4551	49	1926	0.245411	2.92373	-0.723654	0.862866	0.139208
1664	65.7275	56.9719	12	58	1.35319	-1.76426	0.864003	-3.36192	-0.0230448
1665	38.9775	31.9803	69	81	-0.264651	-2.16583	-2.84194	-0.243608	-0.862793
1666	21.264	30.3989	77	500	-0.18248	1.24222	-2.84303	-0.470097	-1.98145
1667		51.4916	45	2972	0.538098	-0.174413	1.54342	2.01044	-0.861114
1668	48.3006	32.1882	10	8	1.21396	-1.97425	0.473593	-3.63351	0.306431
1669	53.9101	66.2837	16	205	1.15213	-0.562497	1.06828	-2.94478	-0.236679
1670	54.632	33.0478	13	2895	1.66795	3.19973	5.18827	-0.201854	-0.395862
1671	25.8483	64.1545	20	7	1.14837	-2.11271	-0.0108176	-2.70158	0.202095
1672	45.2893	46.4831	21	29	1.03877	-2.1356	1.18986	-2.47013	1.32727
1673	59.4045	49.2416	33	78	0.295258	-2.03105	-1.38071	0.23945	0.227252
1674	33.9747	59.4438	54	17	0.607989	-1.4562	-1.36085	-1.77273	-0.534975
1675	33.9747	59.4438	56	86	0.0212875	-1.89707	-2.06985	-0.883401	-0.0616238
1676	57.7753	65.25	28	313	0.354095	-0.718045	-0.858105	-0.0643778	-0.992906
1677	56.514	60.9747	53	27	0.452291	-0.388332	-0.191171	-1.0258	-0.829625
1678	23.6966	57.573	44	24	-0.0996391	-0.668959	-3.28038	-0.542379	-1.09574
1679	47.3624	53.132	53	742	0.562452	1.86681	-0.389625	0.725289	-1.92802
1680	42.6545	13.2219	27	1700	1.25099	3.36028	3.41973	-0.708871	0.951121
1681	41.0225	55.7079	26	92	0.419147	-1.8707	-1.80097	-2.12574	-0.629059
1682	50.1545	37.0955	46	132	0.200953	2.12253	-1.50734	-0.134572	-0.905345
1683	59.4017	71.2331	13	130	-0.271534	-0.941943	-1.98329	-0.110679	0.378065
1684	22.2584	42.3539	57	571	0.0485795	3.23985	-1.21037	-0.0699083	-1.5276
1685	17.6489	43.6657	72	4409	-0.208668	-1.84623	-1.90768	1.58981	-0.475284
1686	33.8876	22.8792	28	476	0.767254	1.22646	0.191682	-0.960491	-0.550772
1687	47.2247	62.5871	53	108	0.0700714	-1.15148	-1.94623	0.267177	-1.49757
1688	50.1292	20.9185	18	908	1.23058	2.98516	3.9159	-0.903077	-0.423573
1689	64.4551	62.0871	35	192	0.113096	-2.11787	-2.32533	-0.679297	-0.482611
1690	41.059	36.514	68	132	0.577798	-0.290223	-1.47267	-0.369338	-1.23186
1691	27.2303	27.4579	9	316	0.831595	-2.02834	-0.154694	-2.38103	0.958436
1692	48.6039	53.5871	65	201	0.290472	0.170744	-1.973	-0.0825117	-2.16224
1693	48.6039	53.5871	66	230	0.0291129	-1.53929	-2.29507	0.391735	-1.31856
1694	41.309	34.9888	24	5547	0.551692	2.64607	1.92994	0.349541	0.269863
1695	41.309	34.9888	21	5572	0.512036	1.7113	-0.559726	-0.115881	0.502867
1696	50.7051	40.9803	79	14	0.212529	-0.946082	-2.99344	-1.46348	-0.851997
1697	29.4101	35.927	38	9056	0.31525	-2.00498	-0.0756104	0.556054	-0.781711
1698	48.8624	49.0337	28	325	-0.642356	-2.1747	-4.41633	0.320836	-0.815923
1699	48.8624	49.0337	30	390	1.21764	1.24118	3.11999	1.09523	-0.728586
1700	46.0815	47.5225	36	2052	0.653174	2.46623	-0.476074	0.361622	0.000551535
1701	30.3062	67.3174	19	6	0.467175	-2.18212	-2.10817	-1.67613	0.569001
1702	30.3062	67.3174	28	22	0.875369	-1.96156	-0.265531	-2.365	0.139838
1703	46.632	64.6011	47	39	-0.522545	-2.3063	-4.53869	-0.00440023	-0.305414
1704	42.7865	9.36517	69	3240	0.208237	-1.5785	-0.94354	1.15557	-0.666385
1705	57.9916	60.1264	52	28	0.976637	-1.65872	-0.140234	-1.28795	0.133576
1706	52.8961	67.8511	46	20	-0.388063	1.39137	-2.38064	-0.575489	0.284384
1707	51.6573	61.75	50	96	0.524892	5.05426	-0.0302183	-1.64523	-1.46169
1708	47.6798	40.1854	29	1170	0.607487	2.12056	1.22497	1.05472	-0.3905
1709	45.8876	47.4972	45	1079	-0.0271264	-2.35076	-1.88857	1.22794	-0.781086
1710	56.9831	22.2107	51	54	-0.333973	-2.14241	-3.35763	-0.24954	-0.131025
1711	54.9916	21.1657	33	33	0.830654	-1.89845	-0.945389	-1.68218	-0.163437
1712	52.9017	61.4607	20	47	0.576518	-2.10825	-0.908632	-1.50741	1.11021
1713	40.1152	42.6798	41	588	0.293315	1.22661	-1.31104	0.316256	-1.18658
1714	49.0084	27.9551	56	13	1.52241	-1.13307	2.04857	-2.66736	-0.67708
1715	49.0084	27.9551	79	41	0.674173	-1.70508	-1.77852	-0.887581	-0.098597
1716	37.7079	70.1882	38	21	0.215099	-2.26084	-2.70719	-0.749102	-0.715211
1717	59.8567	31.2612	70	3099	0.382708	-0.749128	-0.647962	1.45617	-0.254144
1718	31.5843	54.1713	51	17	0.677778	-1.12883	-1.8576	-1.98023	-1.38581
1719	26.4326	40.3118	48	28	0.0697216	-2.16883	-3.02548	-1.02183	-0.621171
1720	45.8399	26.0899	44	5181	-0.0538656	-2.02574	-0.761552	2.26004	-0.300831
1721	53.2107	52.8876	27	17	0.805454	-1.62604	-0.934591	-1.41755	-0.187362
1722	62.0702	55.8736	37	4172	-0.411836	-2.06587	-2.53575	1.76414	0.172505
1723	34.809	66.8371	49	11	-0.0751257	-2.05615	-3.44837	-0.8569	0.239659
1724	18.9045	15.7247	37	3498	0.816259	1.65738	1.15915	-0.441681	-0.699882
1725	66.0337	68.0871	43	795	0.955164	-0.320863	5.28586	1.1978	-0.0732568
1726	53.8483	17.9382	78	1485	0.626588	3.02558	3.27316	2.58997	-0.546602
1727	66.882	22.7669	23	500	1.38367	4.50685	3.99647	0.978396	-0.489914
1728	51.0281	59.236	50	301	0.0394966	2.70024	-1.56105	-0.529459	-1.25755
1729	63.7809	49.4157	32	883	0.198211	2.54768	0.292566	1.04601	-0.451052
1730		59.1461	55	1073	-0.695419	-1.84948	-3.48218	0.41515	-0.941579
1731	25.4579	22.382	33	6497	0.582814	-0.894971	3.6782	1.48239	-0.982729
1732	40.8848	66.5337	25	301	0.997523	0.0690361	1.33682	-0.115381	-1.94742
1733	40.8848	66.5337	23	497	0.558163	-0.592456	0.821785	0.899565	-1.16796
1734	26.0365	39.3764	42	490	1.4269	4.61592	4.38404	-1.38595	-1.36818
1735	65.9466	63.8933	33	173	0.538265	-1.29909	0.504227	-0.336927	-1.57419
1736	16.2669	33.7079	55	4720	0.527773	-1.79346	0.926943	1.31567	-0.706006
1737	26.3652	38.677	82	47	-0.0929196	-1.66877	-3.14318	-0.364476	-1.08509
1738			50	1373	0.644243	3.13889	0.9735	0.194348	-0.174966
1739	55.5169	51.4129	50	1373	0.64139	2.96961	0.556127	0.326849	0.0783075
1740	52.2079	63.4944	53	2588	-0.107948	-1.9699	-2.94928	-0.90209	-2.56125
1741	16.3343	47.1124	83	388	-0.923993	-2.34912	-4.95751	0.112254	-0.235968
1742	20.6433	36.0337	29	3996	0.570876	1.47861	0.508136	0.687343	0.582801
1743	51	65.3652	55	506	1.10681	1.22131	1.83008	-0.607218	-2.01384
1744	43.7584	46.8371	22	3127	0.887644	-0.028988	2.75373	0.144258	1.4573
1745	37.7303	36.3146	75	26	0.577696	-1.84037	-0.91512	-1.81772	-0.995937
1746	27.3708	46.4972	68	309	0.0765833	-2.02045	-2.5819	-0.187383	0.140795
1747					0.922622	-1.94356	0.398982	-1.83692	1.23493
1748					1.66826	-0.48241	4.40521	0.393319	1.02599
1749					1.6155	-0.0357783	5.2046	0.257506	0.899815
1750					1.27565	-1.23632	2.92317	0.782679	0.379499
1751					0.584724	-1.69106	-2.41826	-0.608497	-0.554618
1752					1.7257	0.144694	3.97991	-1.27278	-0.41979
1753					1.26019	-0.518028	0.415641	-1.37101	-0.801691
1754					1.30756	-0.346408	2.78891	-0.740582	-0.789396
1755					2.25818	-0.00174798	5.06843	-1.0237	0.044683
1756					2.00376	-0.985202	3.45973	-2.5289	-0.0789191
1757					1.33834	0.202795	2.4038	-0.28207	-0.0702291
1758					0.38836	-1.51922	-2.06942	-0.977398	1.24446
1759					1.91137	-0.538679	3.05269	-1.54124	-0.742309
1760					2.24173	0.750589	5.37791	-0.600325	0.25371
1761					1.03223	-1.43569	-1.80793	-1.93088	-0.370558
1762					1.64104	2.29448	3.51618	-1.25212	-0.808103
1763					1.76893	-1.20408	2.92454	-0.652754	1.44765
1764					1.84897	-0.491203	1.61228	-1.65687	-0.863656
1765					1.69151	-1.39229	3.48831	-0.146277	0.818177
1766					2.08868	-1.1073	3.57916	-1.82749	-0.53588
1767					1.49136	-1.43486	1.75719	-2.01651	1.57267
1768					1.48145	0.391844	2.54057	-0.478191	-0.362044
1769					0.912539	-0.975053	0.766593	-1.55402	0.611404
1770					0.387344	-0.228478	-1.37039	1.52143	0.178306
1771					0.990669	-1.58352	0.761493	-0.244839	0.975062
1772					1.82978	-1.17962	3.91322	-0.839442	0.613221
1773					2.22116	-1.83001	3.91993	-1.71918	0.296559
1774					1.68254	-0.216969	3.78157	-0.261934	-0.38789
1775					0.447057	-1.59104	-1.58075	0.952958	-0.0762743
1776					1.7665	-0.319258	2.17083	-3.02015	0.357426
1777					1.57966	-1.58008	1.18513	-1.56034	0.560564
1778					1.54326	-0.701853	2.95264	1.35377	-0.612593
1779					1.28583	-0.932877	1.51839	1.08781	0.382065
1780					1.46417	-0.998296	1.06213	-1.86915	0.900167
1781					1.28524	-1.46317	2.54063	-1.03091	1.21367
1782					1.04744	-1.55439	0.546523	0.204101	0.877788
1783					1.26469	-1.1524	1.33285	0.320708	1.29871
1784					0.821654	-1.36602	-0.967636	0.693985	-0.614208
1785					1.07381	-1.77527	1.24968	-0.784519	0.374139
1786					1.92181	-1.13468	4.81616	-1.72726	-0.148199
1787					1.70997	-1.47042	3.53727	-0.991462	0.253062
1788					1.56012	-0.0956098	3.05512	-0.25679	-0.807543
1789					0.181133	-1.91474	-1.86897	0.204171	0.41092
1790					1.10445	-0.924661	2.01601	-1.47191	-0.168196
1791					1.21743	-1.14984	2.94082	-0.928421	0.763396
1792					1.79063	-1.07792	4.17492	0.94012	0.631326
1793					1.76995	-1.63658	3.12371	-1.56404	0.492056
1794					2.7027	0.19862	4.44685	-2.63188	-2.43252
1795					1.56925	0.576893	2.96273	-1.71884	-0.663031
1796					1.10643	-1.16235	2.43135	1.08844	0.465385
1797					2.52455	-1.33302	4.21139	-2.84189	-0.261959
1798					1.88486	-0.571178	4.00142	-1.42496	1.20812
1799					0.319543	-1.7167	-2.54104	-0.458108	0.150616
1800					1.15658	-0.459522	-0.0624239	-0.480977	-0.688748
1801					0.186176	-1.35393	-1.97907	-1.38829	-0.153877
1802					1.47712	0.391648	2.97856	-1.02727	0.819862
1803		23.3764		884	0.913611	-1.69271	1.49359	0.300188	1.81324
1804		57.8567		22	1.27388	-0.845494	1.01436	-1.80008	0.382391
1805		39.3511		14	1.36414	-1.03903	0.82135	-3.70087	0.796228
1806		48.3483		310	-0.242392	-0.817859	-2.57866	0.487067	0.670143
1807				2661	1.55392	-1.38092	5.08431	1.1357	0.264466
1808		24.6152		466	0.47039	-0.49974	-0.645907	0.286308	-0.00244144
1809		35.3933		610	-0.0294132	-1.62267	-2.40865	1.20165	0.626427
1810		37.6545		555	1.28681	-1.06831	3.20231	0.872235	-0.155722
1811		54.1292		535	0.21892	-0.26373	-1.05489	0.683018	-0.340642
1812				12	0.714398	-1.2583	-0.81749	-2.7286	0.532152
1813	51.191	57.8118	46	122	0.233266	1.75851	-2.13921	-1.72607	-1.62566
1814	51.191	57.8118	48	172	0.211527	0.15953	-2.07839	-0.525856	-1.40982
1815	20.0225	41.8708	47	1732	0.148956	-1.37372	-0.329192	1.68922	0.614585
1816	52.809	73.5562	14	14	1.9584	-1.76856	2.82378	-3.59838	0.20244
1817	36.3511	34.9691	55	3426	0.151087	4.11565	0.488185	0.592415	-1.04156
1818	39.6545	50.4663	118	1562	-0.269025	-1.80922	-2.59739	0.302237	-0.367476
1819	47.1067	48.4607	70	745	0.135244	2.67805	0.0825508	0.78591	0.342547
1820	47.1067	48.4607	17	2659	0.273147	-1.90921	0.0523566	-1.26504	0.155578
1821	56.9747	53.2163	52	3233	0.174353	-0.954811	-0.00808657	1.39788	0.481778
1822	13.6039	66.3258	52	5301	1.15296	-1.75514	3.69044	1.19276	-0.421665
1823	35.0253	59.4213	40	178	-0.250693	-2.2725	-3.63831	-0.0147839	-0.433148
1824	33.2275	51.5449	70	762	0.141076	2.30382	-0.763566	0.45569	-0.574819
1825	15.3118	22.5758	68	3336	-0.299778	-2.21156	-2.05655	1.61725	-0.769224
1826		75.2781		168	-0.131639	-1.67352	-1.46134	1.10533	0.560245
1827		25.9466		1214	-0.122793	4.02971	-2.14352	0.348103	-0.760415
1828		14.6798		3923	0.195944	3.95138	1.06312	2.56594	0.242685
1829		60.9831		47	-0.280034	-1.6476	-3.28398	0.284658	-0.0552367
1830		52.0478		137	1.18693	3.76917	1.79371	-1.45366	-1.97038
1831				9	0.694674	1.25903	-0.471844	-1.33198	0.375514
1832		24.6011		504	0.169745	2.45082	-0.845519	-0.726141	0.0834698
1833		19.9607		1966	1.12	3.16426	3.2432	0.253998	0.239613
1834		59.1096		61	0.19992	-0.748765	-1.38017	0.354971	0.549891
1835		30.5084		2113	0.14103	-1.06798	-1.96581	0.322832	0.70616
1836		34.7556		22	-0.277531	-1.60056	-3.79686	0.173367	0.068908
1837		10.6489		5980	0.809952	-0.905667	3.76748	2.61622	0.247428
1838		41.4635		230	-0.297724	-1.38353	-2.74033	-0.520305	-0.204863
1839	43.4747	20.6404	33	1207	1.60864	2.22082	3.67966	-0.149056	0.489091
1840	69.6742	65.9551	31	57	0.481837	-1.51446	-0.682703	0.179954	0.135328
1841	69.6742	65.9551	28	161	1.14215	1.98752	3.9236	-0.186025	-1.16527
1842	56.6882	57.4494	60	703	-0.1774	0.361089	-1.88594	1.46022	0.432016
1843	40.8736	65.4494	35	4142	0.783368	-0.172894	2.44288	1.72877	1.35252
1844		24.2556	60	212	-0.329671	-1.95896	-3.12279	-0.647723	0.227023
1845	36.014	52.4298	45	780	0.629623	-2.03064	0.371144	0.537043	-0.0523678
1846	39.7331	44.8624	60	4936	0.142972	-1.9041	-1.16536	1.08119	-0.365991
1847	56.3848	37.9157	60	3391	-0.595972	-1.78377	-3.26098	0.932803	0.171943
1848	46.7865	27.2921	41	235	-0.166009	-1.75902	-2.4719	-0.092794	0.360333
1849	46.7865	27.2921	31	263	0.663909	-1.71786	1.01925	-0.899254	0.744597
1850	38.2669	29.0337	39	3636	0.426131	4.94021	2.16253	1.26507	-1.67175
1851	54.9775	42.6657	14	1347	0.518647	-0.88464	2.55561	1.98651	-0.282603
1852	17.7753	39.3202	21	7302	1.16284	-2.06446	4.61726	2.10547	-0.358172
1853	20.736	37.1517	23	31	0.232543	-2.20848	-1.86183	-0.758707	0.0942139
1854	26.4185	43.8624	59	3495	0.19258	3.60422	-0.502184	0.446186	-0.271887
1855	7.24438	20.5843	54	94	0.716561	-0.37497	0.400727	-0.902642	0.626323
1856	35.4663	19.0506	15	2102	1.62892	3.50954	4.17665	0.546048	-0.340359
1857	46.0506	47.0758	48	4912	-0.075769	1.10255	-1.219	1.56393	-0.340542
1858	52.6826	57.8118	47	2552	-0.293237	-1.76315	-1.58005	2.65544	-0.211398
1859	50.0112	54.1152	49	216	0.0656136	-0.562888	-1.50614	-0.329509	-0.643144
1860	19.7978	54.6826	40	1117	-0.743592	-2.20673	-4.26254	0.48435	0.357324
1861	58.7388	43.3483	23	46	-0.0826654	-2.14912	-2.36739	-0.178521	1.1944
1862	22.8764	64.9438	60	400	-0.0850307	-1.57048	-2.19542	0.219712	0.359882
1863		43.5927	10	4348	1.07943	-1.65246	2.4761	0.474581	1.15538
1864	28.2556	43.6433	24	1778	0.860123	0.910759	3.13147	2.06777	0.821915
1865	55.4719	56.4972	30	141	0.26744	-0.926018	-0.279088	0.769184	0.198878
1866		70.4719	15	22	2.09259	1.90167	2.97827	-4.00647	-0.0509115
1867		28.8511	32	607	1.10314	3.4238	4.00473	0.0826618	0.0452823
1868		32.9972	30	3164	-0.0482096	-1.2043	-2.86514	1.75915	0.166061
1869		40.441	35	44	0.798461	-0.161756	-0.268095	-1.18113	-0.640721
1870		40.441	20	240	0.932493	1.32373	3.38874	2.22715	-0.032754
1871		40.441		374	0.904179	1.17075	4.21849	2.39621	0.026535
1872		66.1742	15	531	1.0286	-0.868328	3.89657	-1.13569	-1.54744
1873		27.4326	50	809	-0.686283	-1.47963	-3.67749	1.03087	-0.167391
1874		56.3539		1	1.474	-1.59157	0.934082	-2.50049	0.186158
1875		16.2219	55	418	0.223902	-1.93781	-2.96824	0.402111	0.55779
1876		48.4185		296	-0.735062	-1.63223	-3.67311	1.03851	0.94515
1877		66.691		4808	-0.104771	-1.73857	-2.14761	1.30077	0.906392
1878		36.9382		4810	0.0853978	2.14409	-3.24168	-0.366813	-1.26213
1879		51.9888	60	6454	-0.532807	-0.880201	-3.94887	1.40637	-0.389635
1880		2.10955	60	531	-0.296476	-1.80802	-3.03901	1.01647	1.05156
1881		48.4916	50	1195	-0.401714	-1.74784	-2.43667	2.28081	-0.00992158
1882		74.7247	35	58	0.748383	1.2003	-0.223773	-0.731206	-0.64895
1883		46.1882	55	372	-0.340595	-1.36856	-3.44812	0.294352	0.492084
1884		13.3483		68	0.0215425	-1.37416	-2.42764	-0.590544	0.508968
1885				368	0.489167	-1.60387	-1.85139	-0.047602	0.374467
1886		59.7612		9	1.67747	-0.760662	2.2643	-3.71444	-1.10996
1887		29.9607	32	9964	0.222274	-1.31556	1.15854	2.46582	0.820601
1888		55.4045	31	1812	0.257007	-1.40226	-1.99384	0.140007	1.15268
1889		41.1742	28	17	-0.40945	-2.08375	-3.80483	-0.449081	0.485392
1890		3.98876		2098	0.415062	2.40528	-1.28693	0.00192166	0.128577
1891		79.3904		7	1.35527	-1.74043	0.91388	-2.84495	1.38835
1892		51.8343		41	-0.493666	-2.05259	-4.6656	-0.190095	0.319074
1893		39.2472		5754	0.236759	-1.81754	-1.5816	0.843037	0.512844
1894		65.8146		245	-0.698127	-1.27131	-4.7868	0.44334	0.248449
1895		17.5955		463	1.13823	4.42824	3.49051	0.594242	-1.05604
1896		42.9579		3597	0.0478929	2.07101	-0.328091	1.9853	0.106458
1897		41.1657		1220	0.719512	0.969699	3.31101	1.56703	-1.59645
1898		59.3567		126	-0.358413	-1.38152	-2.97122	0.512889	-0.630373
1899		69.7107		106	0.75222	-0.739884	0.528014	0.265403	0.956089
1900		45.986		4086	0.930133	0.733935	2.9472	0.79093	0.857306
1901		67.2584		153	0.300711	-0.419556	0.655966	2.19101	1.63031
1902		19.764		79	0.241233	1.06938	-2.19117	-0.882246	-0.704892
1903		19.764		168	0.0895504	0.627758	-2.97326	-0.111718	-0.0814255
1904		57.1601		35	0.277102	-1.76556	-0.873589	0.642118	0.0334695
1905		55.1545		33	0.510112	-1.84718	-2.11248	-1.43604	1.33974
1906		70.8455		311	-0.151039	-1.68501	-1.07779	0.375677	2.49599
1907		1.67697		1435	0.794843	-0.653073	2.22189	2.78128	-0.17786
1908		57.2528		33	-0.374204	-1.73733	-3.77047	-0.952363	1.14903
1909	20.2584	41.8034	15	3779	1.60137	1.98611	4.82177	0.600742	-2.22613
1910	20.2584	41.8034	15	3786	1.58206	0.131186	4.51356	0.171808	0.82231
1911	30.8427	34.9466	64	1140	-0.225208	2.41023	-2.46616	0.748855	-0.286454
1912	68	73.1292	53	1435	0.184059	-1.46565	0.105168	1.82436	-0.27636
1913	52.7303	35.1489		6891	0.716377	-0.817717	-0.0658466	0.77809	1.68743
1914	38.2865	34.1826	15	6	1.12054	2.28876	0.468132	-3.35122	-0.339353
1915	74.2163	78.3202	15	8	0.922304	-1.66348	0.298893	-2.52818	-0.390515
1916	56.0646	51.9607	16	268	0.747999	0.234192	2.78467	1.40409	-0.374546
1917	68.1152	68.1152	15	10	0.68428	-2.07751	-0.754945	-2.66452	1.64244
1918	49.7669	48.7416	77	1798	0.0186817	-1.56983	-0.976925	0.362999	0.0802784
1919	37.4691	18.2444	41	4145	0.280079	3.48746	0.729808	1.70264	-0.0686913
1920	37.4691	18.2444		4249	0.662091	3.55403	0.836887	1.01828	0.802032
1921	37.4691	18.2444		4530	0.370013	2.03198	1.17021	0.382597	-1.53585
1922		31.2107		2530	1.28763	0.565626	3.63065	0.226241	0.844684
1923		32.2191		3375	0.40442	2.80595	1.03049	1.93523	1.25752
1924		32.2191		3515	0.655434	3.46648	2.08199	2.12725	0.808941
1925		32.2191		3795	1.13907	3.64566	1.97259	0.490169	0.474072
1926	53.0955	28.4719	24	124	0.699506	-0.245197	-0.231879	-0.765732	-0.15954
1927	47.986	24.382	39	2459	0.870786	1.49859	1.77537	0.787446	0.258572
1928	47.986	24.382		2554	0.59972	1.31316	0.945067	1.0439	0.258798
1929	47.986	24.382		2836	0.3372	-0.744976	0.325457	1.39857	0.208525
1930	57.2079	37.6039		5398	0.428547	1.987	-0.682228	1.25136	-0.538317
1931	57.2079	37.6039		5496	-0.0307813	2.37076	-2.06843	1.12227	-0.45544
1932	57.2079	37.6039		5772	-0.00843435	-0.0730766	-2.45848	0.999479	-0.346031
1933		56.5309		172	0.501304	3.11828	-0.0697596	-1.44253	0.762238
1934	74.1264	74.1433	49	371	0.101867	-1.93695	-1.38238	0.316212	-0.463414
1935	11.0084	32.2135	21	1296	1.01014	0.910844	4.27613	1.73772	-0.588032
1936	53.1208	45.6966	31	2374	0.91437	-0.890749	2.76165	1.91934	0.18753
1937	50	61.8315	16	11	1.1035	-1.96439	0.305323	-3.2292	0.680507
1938	40.264	76.3876	90	398	0.949672	1.41107	2.33834	0.931467	-1.0021
1939	29.4691	56.1461	47	224	-0.128027	-1.8294	-2.55352	-0.0599145	-0.577542
1940	34.1685	52.6348	42	5493	0.602356	-1.56974	1.24137	0.138284	0.162829
1941	59.2753	62.4579	51	207	1.84537	5.72636	4.13367	-1.28309	-2.32841
1942	62.1489	61.9298	7	2472	1.5949	1.87373	5.72806	-0.405182	-1.75815
1943	63.7472	72.2753	28	1908	1.03043	-0.479792	4.18895	2.20455	-1.25501
1944	52.3427	44.1348	27	125	0.630853	-1.10947	2.90961	0.709417	0.838716
1945	60.8202	31.0646	10	1492	0.130852	0.704408	1.49959	3.20634	0.825832
1946		36.9017	21	4857	0.0460621	0.13149	0.899499	3.10613	0.202177
1947	43.1545	92.4017	79	115	0.251909	-0.420293	-0.864878	1.12163	-1.26305
1948	38.9607	73.8455	30	148	0.706454	4.31815	0.415168	-0.787305	-0.830133
1949	50.5955	52.6489	56	25	-0.158949	-1.99477	-3.30959	-0.638272	-0.0369615
1950		51.4045	36	4732	-0.0686779	-0.590454	-1.39871	1.63316	-0.359198
1951		52.2753	21	4842	1.11815	-1.77694	3.40948	1.28126	0.90762
1952	23.5899	58.4719	60	182	-0.452051	-0.203471	-3.66072	0.511751	-0.388742
1953	55.3034	62.1938	34	214	0.985774	6.39894	1.3154	-0.448251	-2.44998
1954		38.2444	27	8868	0.683403	-1.95931	0.499795	0.656064	0.66903
1955	42.4073	43.7837	53	2988	-0.0960418	-1.59419	-0.476845	2.31064	-0.464368
1956	67.8596	51.5702	34	1232	0.496002	-1.13775	1.0228	2.84973	0.559558
1957	27.368	44.0702	30	1049	0.461095	3.14963	1.1913	1.62981	-0.14712
1958	27.618	71.7331	60	237	-0.868327	-1.97482	-4.62249	0.380332	-0.0631251
1959	49.5955	59.8539	22	96	1.5155	2.8326	0.869873	-3.20139	-2.03157
1960		38.1376	46	5495	0.79247	0.568997	1.33619	1.73094	-0.436463
1961	53.9382	47.7809	10	33	0.825091	-2.09974	-0.537409	-2.64975	2.01881
1962	46.7556	67.0983	8	18	1.40609	-0.942856	1.30785	-2.22818	1.00909
1963	48.8539	48.9157	25	32	1.28072	-0.0911228	4.83268	2.36436	-0.866849
1964		70.3427	13	53	0.942694	-2.04392	-0.797442	-1.65837	1.17417
1965		78.0506	16	32	1.54464	-0.55242	1.81721	-1.82963	1.23933
1966		78.0506	18	50	1.35541	0.22302	0.753407	-1.84984	1.13226
1967		62.8989	38	174	1.83794	0.0820031	4.81058	-1.12242	-0.704222
1968		59.9831	35	63	0.113732	0.094905	-0.622073	1.3537	-0.462485
1969		48.0084	50	5531	-0.0421428	-2.07416	-1.98912	1.53422	0.10495
1970	24.191	49.8399	25	131	0.467436	1.7786	0.442508	-0.245185	-1.18236
1971	20.1685	58.4635	26	1202	-0.0398696	-2.1441	-2.4287	0.753097	0.684748
1972	45.4017	48.7079	68	986	-0.233293	0.354848	-2.66023	0.896663	-0.815829
1973	67.5899	74.7697	18	28	1.32635	-1.95452	1.86414	-2.20425	0.485783
1974	49.1601	74.3933	20	20	0.785843	1.276	-1.29884	-2.24165	0.405334
1975	58.691	55.4775	8	281	1.55351	-1.04812	3.5657	-0.151399	1.58378
1976	44.8736	53.0618	41	1548	-0.214948	-2.00837	-2.28672	1.00682	-0.633135
1977	42.3989	69.8315	60	237	0.059296	-1.56636	-1.3246	1.25505	-0.316064
1978	68.382	64.2781	31	485	-0.142341	-1.47691	-2.6221	1.47177	-0.336114
1979	34.1433	65.3258	41	625	1.50674	2.57312	2.71539	-1.83763	-0.990556
1980	25.0955	54.7669	60	195	-0.240683	1.08	-3.0791	0.279941	-0.273736
1981		77.5646		240	0.689981	-1.31214	0.369862	0.7849	0.32351
1982		51.4326		1166	-0.072728	-1.96705	-1.77849	1.04934	0.392653
1983		32.8764		6318	0.187931	0.340412	-0.537094	1.30279	-0.127811
1984		38.4017		1070	0.202879	-1.81493	-0.951588	-0.110604	1.05683
1985		42.7079		651	-0.0663498	-0.728794	-0.607464	1.14323	0.428056
1986		58.8034		1140	-0.665366	-1.82262	-3.922	0.670638	1.2438
1987		55.6629		73	1.30176	3.82487	1.28856	-3.09983	-0.320241
1988		53.4185		519	-0.255659	-1.82256	-2.33076	1.55584	-0.574285
1989		38.9466		2061	-0.38506	0.364439	-2.46501	1.14483	0.896541
1990		55.8848		800	0.477354	0.445318	0.525911	1.80561	-0.226895
1991		62.8596		1241	0.69362	0.328542	1.445	1.54453	0.171245
1992		47.0702		1388	0.859301	3.1226	1.03689	0.233712	-0.471437
1993		51.3258		640	-0.0437575	-1.74433	-0.959252	0.43185	0.616323
1994		33.632		3291	0.646657	-0.398151	2.25528	2.03495	-0.251924
1995	43	21.618	48	119	-0.185723	-2.03389	-2.35501	0.184514	0.0279848
1996	59	66.7949	37	108	0.627301	-2.06339	-0.611986	-0.391357	-0.0117942
1997		46.868	27	1365	1.515	3.58101	3.25421	-1.24886	-2.21253
1998	55	63.7978	5	8	1.70465	-1.62016	1.86863	-3.65759	0.343217
1999	55	73.0337	8	14	0.652015	-1.70754	-0.804877	-1.48237	0.52794
[truncated: 2,503 more rows]

## Sheet: Figure 4AB
ID	logTxBx	Dage	InjPC1	InjPC2	InjPC3	IRRAT30	MKI67	TAL_New4	cigt1	ctgt1	CKDAKI	CXCL6
2	2.52244	67	0.288594	1.40035	-0.0283887	0.607187	0.243463	0.565632	0.559164	0.486009	0.37457	6.77794
3	0.90309	72	-2.58118	-1.00161	-0.0439633	0.306749	0.664954	0.16021	0.0481153	0.0245177	0	4.83361
6	3.50569	61.132	-0.308266	1.604	0.309224	0.613147	0.0293947	0.335769	0.549472	0.485169	0.262774	7.46404
7	2.87099	52.0758	-2.13453	-0.229984	-0.142356	-0.341814	0.0354299	0.215415	0.197222	0.272012	0.163681	4.19637
8	3.58715	51.7022	1.56371	1.90009	-1.00785	0.341114	0.195261	0.60984	0.773822	0.736599	0.530487	4.75402
9	2.66276	20.2584	-0.0932185	0.902926	-0.344123	0.475997	0.251379	0.439239	0.368763	0.392361	0.314032	7.67278
10	2.66558	63.3483	-3.25217	0.224159	-0.968773	-0.366474	0.134702	-0.0699752	0.123699	0.0938128	0.00950871	5.53503
11	1.90309	70.8202	-2.94478	-0.91507	-1.39231	-0.283163	0.120617	0.0857884	0.0613887	0.0518418	0	3.31459
12	2.00432	52.3146	-1.03586	-0.641384	-1.64631	0.155696	0.314818	0.134812	0.106695	0.0456832	0	2.74994
13	2.03342	34.8539	-2.46223	0.139514	-0.856614	-0.171645	0.399717	-0.0544275	0.110815	0.0461967	0	4.48189
14	1.66276	68.8933	-1.22755	-1.12666	-0.498145	0.405949	0.216702	0.411848	0.130189	0.14945	0.076219	3.87545
15	3.65312	37.0197	0.254317	1.13287	-0.405283	-0.120653	0.174932	-0.05317	0.446435	0.344607	0.206565	6.23196
16	3.74202	52.7163	1.56945	1.32709	-0.0413001	0.653241	0.170573	0.405275	0.698487	0.590125	0.552579	7.85902
17	2.32015	29.7107	-2.21573	-0.880921	-1.52235	-0.0890387	0.0446984	0.174112	0.0709073	0.0625997	0	2.83049
20	3.53097	58.8146	-3.17008	0.109453	-0.873218	-0.606983	-0.0918644	-0.0242763	0.113252	0.0883556	0	4.32714
21	2.62531	51.8034	-0.273161	1.31135	-1.41355	0.0089277	0.35007	0.360336	0.350455	0.308917	0.100182	4.82897
22	3.43169	33.1404	3.04868	0.539253	0.145543	0.851026	0.51645	0.690113	0.771455	0.653253	0.697776	6.60212
23	3.52556	30.2865	-2.77826	0.495828	-0.369971	-0.471099	0.0443998	0.0218335	0.154055	0.0839697	0	5.19883
24	0.778151	29.4326	-2.33147	-1.63606	-1.47449	0.228043	-0.100251	0.25212	0.0313571	0.0157926	0	2.9448
25	3.20167	37.1629	-0.176338	1.17727	0.827199	0.352909	0.173849	0.357969	0.539592	0.436631	0.284137	6.87207
26	3.02119	37.1629	0.205311	1.20305	0.289361	0.485592	0.270599	0.447649	0.624954	0.582822	0.383413	7.91388
27	2.75511	37.1629	-3.03155	0.398416	-0.810904	-0.676298	-0.00599375	-0.0658105	0.0880298	0.0507062	0	3.28309
28	3.28892	37.1629	0.842838	1.45042	0.0195076	0.393169	0.17327	0.438109	0.674368	0.433828	0.323137	7.29058
29	3.00475	37.1629	0.704143	0.864027	-0.601556	0.625381	0.363617	0.562868	0.518338	0.417834	0.263262	7.03782
30	1.04139	29.5955	-3.68597	-0.735724	-1.54802	-0.496812	0.245744	-0.0936793	0.0529722	0.0574008	0	3.54197
31	3.18865	29.5955	-2.27487	1.77	-1.27046	-0.291774	0.624844	0.089161	0.246165	0.267975	0	4.78943
32	1.20412	25.514	-2.2339	-1.12664	-1.29236	0.10134	0.32432	0.090453	0.0540048	0.0106556	0	2.66543
33	2.27875	43.4944	-1.56842	1.10593	-2.14122	-0.172451	0.404088	0.152862	0.115313	0.0845193	0	4.18868
35	3.64631	53.1657	3.40168	1.42864	-0.649426	0.965138	0.210757	0.739257	0.836196	0.846699	0.733002	9.3694
37	3.77605	55.0478	1.47562	0.745063	-0.457946	0.754288	0.37341	0.443312	0.586161	0.54057	0.441557	7.65747
38	3.77466	55.0478	0.410102	0.0789703	-0.865158	0.400427	0.0928569	0.395399	0.406508	0.375903	0.256845	5.60661
39	3.45984	16.4775	2.37989	-0.0131321	-0.371283	1.20769	0.242161	0.733892	0.698594	0.543108	0.568623	6.63353
40	3.52802	39.7612	-1.00221	2.37232	-1.48271	-0.413366	0.0846046	0.0159079	0.461979	0.326141	0	4.01783
41	3.04218	67.6994	-2.84012	-0.253171	-0.90493	-0.213844	0.388739	0.198686	0.126097	0.0888089	0	4.35767
42	1	67.6994	3.48958	-4.22455	-1.11175	1.95086	1.32711	1.11026	0.24834	0.166323	0.103289	6.87732
43	3.50678	21.8174	-1.67774	0.656893	-1.29139	-0.0996036	0.537573	0.112146	0.14424	0.0860334	0	3.37776
45	3.57171	21.8174	0.0118079	1.16604	-0.0650585	0.312812	0.0110097	0.3022	0.451811	0.413029	0.237161	7.32728
47	2.35603	56.8876	-1.45384	0.0583968	-0.864577	0.12726	0.235961	0.298751	0.230994	0.198594	0.116908	5.12815
48	2.59329	56.8876	-1.86403	-1.06547	-0.438834	0.0754679	0.47853	0.299073	0.103813	0.0835404	0.0600863	4.81601
49	2.56467	56.8876	3.20329	-1.0211	-0.494121	1.54405	0.23826	0.879326	0.600547	0.492784	0.52119	7.63561
55	3.65418	41.9157	-2.71886	0.208632	-0.919149	-0.390919	0.145706	0.0335419	0.251418	0.148514	0.0797889	4.27358
58	3.59649	26.1798	-2.83081	-0.0291783	-0.925448	-0.608682	0.105422	0.162287	0.138367	0.144992	0.00233128	3.30223
59	1.49136	31.0393	0.831894	-2.97676	-0.774427	1.20977	0.690748	0.543941	0.0610452	0.0363941	0	3.88031
62	2.9345	62.5787	-1.98379	-0.376013	-1.6028	-0.0920414	-0.0104696	0.108606	0.207943	0.150148	0	6.02946
65	3.66266	46.9551	-3.31803	0.74063	-1.20289	-0.652644	0.210656	-0.00376083	0.120194	0.105162	0	3.40026
69	1.44716	50.6152	-3.43079	-0.156548	-1.23318	-0.562432	0.257384	-0.094692	0.0429388	0.0273814	0	2.95845
71	1.89763	38.2022	-2.44673	-0.502517	-1.1156	-0.0443033	0.248182	0.21418	0.0423307	0.0237373	0	3.20243
72	2.74896	51.2669	-0.980191	-0.561306	-1.69541	0.128118	0.199308	0.000727009	0.0751218	0.061936	0	2.79961
74	2.6721	53.6124	-0.972746	0.774961	-0.15574	0.109789	0.0935562	0.520688	0.34685	0.290289	0.212306	4.7787
77	3.55096	19.323	-0.252175	1.11045	-0.523544	0.258252	0.125541	0.33991	0.490268	0.370899	0.304368	7.527
78	3.58625	19.323	-1.07065	0.678773	-0.292936	-0.203655	0.245835	0.176232	0.235703	0.364242	0.19094	7.12912
79	2.2014	22.7612	-3.87497	0.585031	-1.45985	-0.834066	0.240745	-0.173656	0.0395106	0.0435206	0	2.76957
80	2.70501	50.5562	1.02057	0.425508	0.292544	0.517899	0.427128	0.508513	0.58328	0.474248	0.517273	6.03354
81	2.90091	46.4	3.05047	0.715765	-0.2803	1.16642	0.413888	0.789735	0.721035	0.562193	0.547723	6.99505
84	2.33846	45.3455	-1.75313	-0.178977	-1.62477	0.00928212	0.427723	0.161152	0.106022	0.0884968	0	3.87429
85	1	30.5646	-1.83013	-1.97324	-1.4771	0.272347	0.661651	0.134859	0.03981	0.0250448	0	4.74275
86	3.3962	17.4944	-2.54879	0.0688612	-1.7608	-0.175201	0.197925	0.00267681	0.237879	0.165253	0	3.31512
89	0.477121	19.4157	1.76724	-3.54554	-0.52179	1.77544	1.50728	0.825333	0.0979827	0.0853945	0.021472	5.93621
93	1.30103	48.1938	-2.41987	-0.93084	-0.763354	-0.0724043	0.231736	0.0473711	0.0422268	0.0227288	0	3.22927
95	2.42488	17.986	-2.86557	-0.470404	-0.231127	0.0641603	0.612523	0.176394	0.106039	0.0638408	0	4.41356
97	0.845098	52.427	0.329712	-3.16021	-0.903174	1.37654	1.545	0.69509	0.074545	0.0781813	0.000182464	5.78217
98	3.52621	41.1994	-2.00935	0.773599	-0.199783	-0.310003	0.245119	0.0460692	0.225442	0.207353	0.0720515	6.91201
99	2.20412	56.3933	-0.846561	0.531097	-1.85564	0.145873	0.724408	0.288816	0.302809	0.300546	0.0378298	5.81747
100	3.60874	39.3034	-2.00939	0.86319	-0.582122	-0.398934	0.172984	0.181467	0.298226	0.283945	0.169495	3.54449
101	1.34242	51.9	0.205243	-1.2889	-0.475522	0.7716	1.06608	0.590616	0.196755	0.1811	0.0786039	5.83899
102	1.81954	55.8	2.28071	-1.21565	1.37126	1.19816	0.491264	0.992438	0.681447	0.471831	0.402216	10.1725
103	1.25527	55.8	1.58228	-2.69334	0.739467	1.112	1.08163	0.921892	0.261389	0.165149	0.114952	7.97863
105	3.01828	52.28	3.47757	0.692319	0.0747134	0.866936	0.468944	0.876857	0.742415	0.801434	0.666655	7.92182
110	2.24551	42.9	-3.48638	0.503508	-0.288667	-0.548295	0.407095	-0.0417721	0.115285	0.0677491	0	3.58276
111	3.70935	46.9551	-3.51758	0.915253	-0.814466	-0.575073	0.131255	-0.181612	0.0780731	0.0563123	0	3.3273
113	2.33244	59.9	0.686387	0.212402	0.260668	0.763763	0.505283	0.579095	0.391849	0.257368	0.163115	7.43509
114	3.74733	34.22	-2.58033	0.505563	-0.263473	-0.202128	0.260229	0.11856	0.164686	0.115785	0	3.75095
116	3.80956	53.47	3.27049	2.26143	0.699484	0.860883	0.568626	0.696525	0.95114	0.940427	0.741136	8.7599
123	1.4624	42.4	2.56992	-1.94737	-1.78633	1.11547	1.36506	0.188921	0.188715	0.306729	0.0621013	3.57342
125	2.13033	70.6854	-1.11124	0.354358	-0.207738	0.268862	0.256791	0.23861	0.280516	0.190479	0.076211	6.25724
126	1.64345	48.5	-1.53802	-1.27788	-0.452806	0.609352	0.23393	0.457343	0.107857	0.0808302	0	4.30777
128	2.29226	48.31	-1.98547	1.66867	-1.55571	-0.139896	0.440095	0.0920389	0.25989	0.1514	0	5.37327
138	2.43136	57.1	0.306415	1.03774	0.347749	0.508956	0.246444	0.53253	0.542119	0.417231	0.340327	7.26035
139	2.7796	57.16	0.512674	0.163766	0.444281	0.693753	0.205959	0.553444	0.508692	0.45761	0.367486	8.06461
140	3.6505	55	-1.67976	0.467695	-0.766385	-0.246561	0.281444	0.319355	0.27315	0.219924	0.119511	3.03341
141	3.69984	50	-1.965	1.38709	0.175279	-0.346892	0.120531	-0.0448369	0.238567	0.155431	0	5.42124
142	3.30578	46.4	0.534541	2.14645	-0.140868	0.431742	0.243591	0.272885	0.581718	0.540107	0.310966	7.68716
143	3.67715	69	-0.124457	0.55992	0.434174	0.547732	0.0991956	0.377741	0.368062	0.214619	0.073903	7.27221
146	2.80821	27.88	-2.43842	0.378855	-1.22176	0.0220148	0.170254	0.0860047	0.145207	0.0975628	0	5.09414
150	3.68196	36	-0.401104	0.585894	0.4411	0.244939	0.235417	0.25052	0.348344	0.181545	0.0192221	6.81614
152	2.85673	42.6	-4.22198	0.345703	-0.458395	-0.555807	0.18131	-0.191257	0.0630279	0.0335625	0	3.20826
155	2.8739	44.39	-0.384505	0.616084	-0.271545	0.39932	0.329927	0.344695	0.509898	0.301719	0.126886	7.5067
160	2.92221	15.4	-3.52939	0.476809	-1.66448	-0.434306	0.161418	-0.241637	0.0758391	0.0228487	0	3.18083
164	3.6988	11	4.42228	1.90643	-0.542581	1.03635	0.525899	0.813162	0.940545	0.937351	0.82894	8.06302
165	1.98227	55.1	-4.02912	-0.181788	-0.823151	-0.509887	0.254125	-0.0508645	0.0498489	0.0272577	0	3.00993
166	2.98	23.24	-4.19723	0.519453	-0.55686	-0.542544	-0.0334608	-0.0790662	0.0528576	0.0142259	0	3.3273
170	2.35025	41	0.96139	-0.286024	0.352206	0.714601	0.665605	0.683227	0.47188	0.406259	0.367391	7.69125
172	3.52453	71.45	-1.36939	1.52401	-0.152862	-0.0345715	0.151421	0.276156	0.50898	0.399025	0.198192	6.88537
173	1.70757	65	-2.09128	-0.351875	-0.593955	0.208982	0.525549	0.320107	0.12505	0.0775599	0	4.1414
174	3.76982	37.2	1.7077	0.0680948	0.159439	0.896169	0.707567	0.987232	0.653774	0.402631	0.551416	7.29669
175	1.4624	51.3	-0.920318	-1.54809	0.546845	0.525941	0.908351	0.43813	0.0989959	0.0304689	0	4.36381
176	3.63889	50.7	2.31391	2.89709	0.447077	0.570297	0.365679	0.630104	0.918587	0.856113	0.553509	8.23775
177	3.7124	54.5	-1.75896	1.99938	-1.48666	-0.333067	0.183098	0.110629	0.278147	0.18776	0	3.87059
178	3.27254	49.2	-2.82351	-0.241222	0.0549575	-0.043197	0.0912315	0.297973	0.131599	0.0725125	0.00706496	4.38378
179	1.80618	56.8	-1.22042	-1.36388	-0.991925	0.738561	0.079611	0.449084	0.0900249	0.0659321	0	3.70045
180	3.02078	31.67	-4.31498	-0.185673	-0.502775	-0.525064	0.678043	-0.0446759	0.0510202	0.0215451	0	3.09634
181	3.80448	44.36	-2.16892	1.46992	0.30285	-0.153353	0.186107	0.0953861	0.315411	0.178778	0	5.92548
183	1.97313	57.2	-0.622264	-1.02892	-0.444388	0.631204	0.445392	0.382391	0.180384	0.120012	0	6.2346
185	3.59417	39.3	-3.64888	0.507452	-0.880808	-0.710349	0.220776	-0.150928	0.0632008	0.0360787	0	3.26384
186	2.94988	27.2	-0.686796	0.327653	0.26597	0.365984	0.311819	0.312741	0.408423	0.24389	0.179661	7.73014
187	2.32015	53.4	-3.09962	-0.497905	-0.117089	-0.200132	0.241678	0.0880499	0.0820142	0.0454865	0	5.37243
189	2.8657	58.5	2.20347	0.642774	-0.846481	0.47718	0.40502	0.659365	0.734704	0.574505	0.49983	6.29381
190	2.63246	45.67	-0.79655	0.28637	-0.342003	0.137316	0.366264	0.223929	0.321852	0.153806	0.0603379	6.79983
192	2.48572	48.3	-3.49026	0.162902	-0.0804469	-0.745951	0.213917	-0.142353	0.0670815	0.037016	0	3.55673
193	2.41162	41.22	-1.48408	-0.679566	-1.67298	0.174678	-0.0363022	0.264215	0.14273	0.14985	0	8.15375
194	1.6721	55.5	-1.43961	-1.32069	-0.495562	0.507584	0.0393051	0.343756	0.103928	0.0499214	0	5.16259
195	2.6721	41	-2.07358	0.845609	-0.272758	-0.243555	0.346638	0.0979669	0.265046	0.121351	0	3.6322
196	3.57715	28.4	-2.49543	1.09354	-0.631124	-0.484163	0.177954	-0.134129	0.164324	0.0802644	0	5.04531
198	1.77085	28.13	-3.45993	-0.404056	-0.386095	-0.380135	0.43656	-0.179866	0.0587218	0.053695	0	3.17981
199	2.57634	48	-0.868032	-0.689903	0.0168003	0.480712	0.365234	0.482319	0.204488	0.107438	0.0970554	4.27229
200	1.4624	48.2	0.742402	-3.20454	-0.618257	1.1263	0.741821	0.704643	0.162493	0.0649515	0	6.15432
201	2.61595	35.7	2.02195	-1.29207	-2.90386	0.651573	0.349473	0.240323	0.313562	0.438624	0.116753	6.87163
202	3.31973	52.4	0.39268	1.22296	0.527274	0.590142	0.314853	0.320444	0.623596	0.402039	0.331681	8.47266
205	3.10312	22.677	-1.02107	2.04345	-1.75597	-0.0387349	0.352433	0.258732	0.641073	0.457688	0.24083	4.76423
206	3.33706	22.677	-0.0259877	1.58541	-1.63903	0.0267508	0.198722	0.297563	0.49524	0.272829	0.063231	3.64937
207	3.34498	21.0084	-2.40054	0.255886	-0.919364	0.0435788	0.107928	0.155178	0.109796	0.0588385	0	5.54326
208	2.22272	51.4775	-0.377324	0.620389	-0.864246	0.384891	0.346667	0.511961	0.409167	0.294921	0.184662	4.17528
210	1.14613	32.0281	-3.30515	-0.885231	-1.28288	-0.109364	0.383867	-0.127914	0.0247928	0.0221327	0	3.60379
215	3.74139	62.9635	4.08551	1.9011	-0.435056	1.13992	0.335367	0.738314	0.912218	0.862235	0.764301	10.154
216	3.74139	62.9635	3.98064	2.38139	-0.46076	0.877329	0.361173	0.674333	0.925614	0.913458	0.730275	8.49524
217	1.5682	22.0309	-1.42146	-0.657426	-0.290218	-0.115003	0.363277	-0.110739	0.105874	0.0946199	0	4.87794
218	0.778151	38.8146	-2.88444	-1.19694	-1.07027	-0.239485	0.406723	0.00226221	0.0198963	0.0283514	0	3.42029
220	2.91593	33.1433	-0.616193	1.24195	-1.31585	0.239136	0.632107	0.244525	0.282999	0.256595	0.00588604	4.76542
222	2.56585	52.9101	-1.12246	1.10077	-1.74133	0.296529	0.255923	0.177179	0.296983	0.215346	0	5.5338
226	3.59693	31.6208	-1.95909	1.23915	-0.919009	-0.318415	0.0412452	-0.0355395	0.211455	0.17098	0	4.47741
227	3.67071	49.059	1.99882	1.74277	0.216053	0.686552	0.462681	0.572553	0.827027	0.778155	0.646615	8.39128
228	3.18298	23.0674	-2.57527	0.79792	-0.7098	-0.299746	0.198178	-0.0681239	0.224417	0.0854504	0	5.15107
229	2.3927	76.9354	-2.67689	0.495249	-0.612603	0.0448101	0.208732	0.00847731	0.129925	0.0772037	0	4.72887
230	3.13609	47.132	0.20478	1.36833	-0.401002	0.342205	0.158235	0.413177	0.656605	0.552287	0.444042	6.02322
240	1.11394	16.2247	1.85795	-3.54663	-0.300342	1.49775	2.0696	0.904195	0.138848	0.0951927	0.00701305	8.40768
246	3.71231	42.9354	1.39448	2.27277	-0.653692	0.437136	0.193459	0.511455	0.80339	0.797229	0.509825	8.52566
249	2.64933	30.5197	-2.8642	0.24319	-0.836532	-0.237111	0.25668	0.252028	0.118495	0.09789	0	4.50455
250	0.60206	53.3933	0.623056	-3.33469	0.413541	1.21718	1.41105	0.92442	0.200462	0.166815	0	5.77995
252	2.87622	61.7528	0.525863	1.80143	-0.190188	0.198686	0.0850643	0.497	0.699863	0.704145	0.478965	6.55384
253	1.92942	61.5815	0.0595146	-1.43089	-2.31006	0.638514	0.288928	0.233017	0.136983	0.0913683	0	3.59016
254	2.32015	43.8062	0.318453	-0.172279	-0.5302	0.31566	0.544458	0.491851	0.387338	0.258511	0.136704	8.1363
259	2.67486	76.9326	-1.92536	0.481328	-1.36129	0.104661	0.166784	0.151122	0.255268	0.231643	0.063227	5.33029
260	3.60119	36.0702	-1.76443	1.48663	-1.0587	-0.466178	0.0557732	-0.00518342	0.360917	0.244573	0.0828998	4.25971
261	3.37107	36.0702	-1.83395	1.04887	-1.37771	-0.10875	0.11269	0.249642	0.257791	0.189174	0.00612202	3.77133
262	1.4624	41.3792	-2.68792	-0.974015	-0.591357	0.19536	0.391341	0.061729	0.0758759	0.0405018	0	3.13576
265	1.90849	57.6208	-2.10974	-0.506419	-1.62521	0.104008	0.165526	0.264199	0.243241	0.143501	0.0856145	5.05967
267	2.13033	57.6208	-0.598655	0.391722	-0.88347	0.409325	0.21051	0.252554	0.39159	0.271539	0.106498	8.38472
269	1.32222	60.9888	-1.9602	-1.47924	-0.805393	0.45989	0.683748	0.358106	0.0765108	0.0924951	0	4.0353
270	3.11694	59.8989	-1.61273	1.21282	-0.851828	-0.0680242	0.123218	0.105349	0.265296	0.18101	0	4.71682
271	1.89209	52.8062	3.95196	-0.51197	0.693543	1.29745	0.359497	1.23514	0.931293	0.943596	0.675972	9.65379
274	1.91381	49.4635	0.108065	-1.52859	-0.173795	0.705891	0.307884	0.631521	0.333291	0.228046	0.165659	5.46097
278	3.50338	19.3371	1.37267	1.8746	-0.0188335	0.652585	-0.00560897	0.564341	0.787285	0.737699	0.556272	7.44968
280	2.48855	50.67	-1.41305	-1.96688	1.38283	0.313815	0.833896	0.432016	0.0673607	0.0755135	0	3.53372
281	2.48855	50.67	-1.67547	-1.94344	0.879582	0.300358	0.937463	0.402391	0.0606005	0.0671838	0	3.78398
285	2.92737	65.4326	-2.46147	0.266136	-1.09291	-0.00806986	-0.00342319	0.0738781	0.116657	0.132566	0	4.24313
286	3.08386	65.4326	1.72382	2.26291	-1.00655	0.658932	0.543021	0.473587	0.772683	0.731008	0.498542	7.85174
287	2.05308	36.6433	-0.347242	-2.58622	-0.908991	1.36331	0.169502	0.511668	0.109088	0.156897	0.028257	4.89725
288	0.778151	36.6433	-2.18397	-0.962493	-1.29081	0.219851	0.59543	0.194754	0.058993	0.035976	0	3.32961
289	3.50772	37.3202	3.33685	1.30013	-0.00614525	0.9948	0.416601	0.762983	0.843876	0.764899	0.784015	8.47312
290	3.24304	37.3202	-0.974529	0.66786	-0.65623	0.0878815	0.188339	0.464029	0.427961	0.373441	0.227759	3.64815
291	1.62325	58.3062	0.290695	-0.7167	0.139143	0.501786	0.213612	0.435937	0.224622	0.188303	0.0964788	4.55653
292	1.80618	21.3118	-2.00982	-0.839602	-0.618584	0.166195	0.17104	0.425804	0.0813369	0.096214	0	3.58497
293	1.14613	42.8736	-2.7012	-1.16979	-1.20653	0.281196	0.192536	0.26889	0.0536899	0.0341368	0	4.11544
294	3.73751	15.073	-0.603622	2.14469	-1.44542	-0.184635	0.0838686	0.21245	0.566344	0.45366	0.200868	4.57724
296	2.60423	46.6629	0.276593	0.265787	-0.905259	0.628385	0.588731	0.302495	0.326287	0.240379	0.0782313	5.6973
300	3.11959	53.4607	-4.43105	-0.183402	-0.579088	-0.728334	0.0232867	-0.269246	0.0679803	0.0378748	0	4.81989
301	3.16495	53.4607	-3.46865	1.1232	-0.637969	-0.56357	0.168951	-0.321268	0.153408	0.0819387	0	6.13824
302	3.55182	53.4607	-2.6476	0.127047	-1.34397	-0.203804	0.252849	-0.0638587	0.075092	0.0722336	0	4.11755
329	3.58286	53.4831	-0.0987936	1.88096	0.522186	-0.0489082	0.349618	0.314233	0.656939	0.624851	0.414891	6.0618
330	3.45056	53.4831	-1.86181	0.882977	-0.580835	-0.392758	-0.0291756	0.120792	0.290407	0.339855	0.2029	4.67369
331	3.6149	47.1433	0.640753	3.26371	-0.618672	0.18712	0.123221	0.366516	0.792136	0.763035	0.298025	6.7392
339	1.47712	57.6517	-3.20284	-0.263814	0.210209	-0.351152	0.239583	0.0591834	0.0848321	0.0364845	0	4.1209
340	1.25527	52.2303	-3.01484	-1.18045	-0.0354316	0.110094	0.41007	0.196716	0.0453642	0.0315958	0	3.04098
344	0.845098	52.3652	-1.52401	-2.26256	0.0719995	0.863058	0.873729	0.399643	0.0396136	0.0329662	0	5.48089
345	1.66276	48.8315	-4.25443	-0.556228	-1.161	-0.636894	-0.0975457	-0.0786432	0.026419	0.0309754	0	4.17351
357	2.24551	68.7472	0.254226	-0.919322	1.23632	0.646198	0.172566	0.342974	0.276341	0.291634	0.234901	7.13258
358	4.05892	46.1826	-1.05223	0.0365116	-0.825213	0.499877	0.589075	0.333834	0.262316	0.207381	0.0244508	6.41433
359	3.31931	42.0478	-1.20517	0.526065	-1.04046	0.26475	0.287743	0.107021	0.229804	0.178032	0	4.53124
360	3.16465	42.0478	-3.47338	-0.0089893	-0.1067	-0.507625	0.00336408	0.0869022	0.112875	0.06592	0	3.71012
362	2.30963	42.059	-1.71822	0.366651	-1.41021	-0.0186958	0.370506	0.117825	0.109723	0.0813049	0	3.96648
363	2.00432	42.059	0.547374	-1.37371	-1.52535	0.694683	0.14885	0.570317	0.103983	0.0481756	0	3.72779
364	2.13033	42.059	-2.27274	-0.445894	-0.539149	-0.0916279	0.220772	0.320262	0.0894147	0.0725428	0	3.96206
372	1.76343	57.6713	-3.35481	-0.788961	-0.995797	-0.209757	0.108209	-0.0492467	0.029131	0.0259623	0	3.23845
375	2.41996	24	-2.76865	-0.634637	-0.705735	0.0123629	0.476851	0.228926	0.0724404	0.0545325	0	3.32242
376	1.91381	24	-1.47655	-0.99569	-0.8815	0.146375	0.162577	0.231614	0.0801937	0.0450901	0	2.98845
464	3.52647	45.7079	-2.25222	1.51639	-1.20711	-0.366461	0.0213236	0.0511614	0.361762	0.279375	0.0554211	5.43
465	3.21617	58.1039	-1.38735	0.379718	-1.14667	0.475629	0.366698	0.253616	0.232863	0.184084	0.0506334	5.75318
466	3.39146	58.1039	2.9203	0.801969	-0.141896	0.926224	0.481556	0.738642	0.757399	0.615184	0.622043	7.41719
470	2.21219	50.9298	-1.5865	-0.383305	-1.24008	0.285782	0.278444	0.227104	0.188374	0.131312	0	6.59335
471	2.35603	50.9298	-0.970573	-1.13299	0.207356	0.29858	0.0692117	0.451294	0.128003	0.161457	0.0941869	5.3876
472	1.39794	56.7556	-1.6797	-1.78863	-0.289912	0.604931	0.354616	0.330398	0.0583176	0.0342128	0	3.27092
473	3.30707	47.2893	0.0594784	0.570517	-1.33552	0.0550475	0.203595	0.368068	0.425828	0.352002	0.18305	4.06509
475	2.78888	48.2949	-1.53256	0.612641	-1.20897	0.238833	0.393309	0.179788	0.251834	0.291811	0.111411	5.8182
476	2.06819	48.2949	-1.94409	-1.46551	-0.777585	0.246378	0.66478	0.391912	0.101864	0.150511	0	4.96801
478	1.36173	48.3596	-1.20038	-2.05761	-0.527132	0.6627	1.3407	0.3942	0.091083	0.0233933	0	4.69419
479	1.23045	48.8118	-1.81371	-1.28373	-1.0422	0.556412	0.805631	0.160995	0.044004	0.0220126	0	3.1233
480	1.716	48.8118	-2.71009	-0.165537	-0.660715	0.13446	0.14398	0.0917411	0.0777625	0.0382156	0	3.61493
481	1.32222	42.2416	0.0839718	-3.17216	-0.803662	0.986838	1.46637	0.54153	0.0621312	0.0355555	0	5.19384
482	1.44716	42.2416	1.03794	-3.18087	0.0118572	1.0321	1.21419	0.582283	0.118812	0.166702	0.0117286	7.62246
484	1.17609	15	-0.919367	-1.3806	-1.72594	0.811023	0.628608	0.269701	0.0468905	0.0538137	0	3.25112
487	1.65321	52	-0.214585	0.727986	0.347895	0.481898	0.267796	0.598062	0.472134	0.475281	0.45363	6.0627
488	1.95424	50	1.14874	0.578856	0.952509	0.773935	0.409566	0.636078	0.565785	0.638257	0.519392	7.71758
493	1.94939	48	1.33935	-2.39945	0.265	1.75319	0.369684	0.884885	0.329284	0.419886	0.180975	9.22982
494	2.75587	61	0.0980937	-1.82646	-0.87233	0.757293	0.263133	0.633094	0.155143	0.258475	0	5.51138
498	2.25527	70	5.81709	-0.406073	0.869742	1.75995	0.809301	0.983839	0.891003	0.82507	0.779921	9.42152
500	2.43933	66	2.88406	1.1569	1.11055	1.10643	0.67756	1.03208	0.87559	0.946096	0.724625	9.2865
502	2.01284	65	0.621051	-1.51386	0.625781	1.23425	0.138877	0.583829	0.325243	0.214467	0.135836	6.59856
510	1.34242	27	-2.28841	-2.24771	0.792679	0.528876	0.489114	0.567602	0.0451204	0.0339113	0	3.47387
511	2.26245	50	0.888722	0.89172	1.36323	0.490156	0.583476	0.661695	0.640855	0.643035	0.483644	6.74184
513	1.47712	64	-0.556436	-2.6375	0.0765289	0.948557	0.47811	0.598592	0.126172	0.0727756	0	5.44432
514	1.96379	54	-1.43843	-1.27053	-0.726163	0.82439	0.37666	0.483164	0.126606	0.113006	0	4.22454
517	2.05308	62	-0.592334	-0.849178	-0.507194	0.991291	0.0874697	0.470984	0.213131	0.195156	0.0809406	4.55949
518	1.81291	56	1.1595	-1.36742	-0.404863	1.51316	0.469017	0.776824	0.217736	0.318908	0.0391796	6.12879
519	2.08991	32	-2.3006	-0.400047	-0.0190822	-0.0810377	0.246306	0.14399	0.124455	0.126253	0	5.49959
520	1.95904	41	-2.65813	-1.12247	0.434552	0.705321	0.485654	0.504527	0.0954577	0.0944818	0	4.11191
521	1.54407	56	-1.46541	-0.801585	0.358904	0.370529	0.538627	0.465422	0.159939	0.129495	0	5.48411
523	1.95424	42	-0.255292	-2.24816	-0.133327	1.39713	0.11782	0.838935	0.142842	0.173792	0.0243729	7.72204
524	1.17609	57	1.72023	-2.61708	0.652524	1.40574	0.830191	0.90347	0.248869	0.239841	0.146509	5.21619
526	1	32	1.56194	-3.50539	0.255569	1.3697	0.742176	0.670871	0.108158	0.099732	0.00107575	5.17494
529	2.56229	56	1.96148	0.650477	0.101737	1.0148	0.0573088	0.634644	0.729049	0.700596	0.628343	6.18525
530	2.56229	23	-2.63599	-0.817829	-1.22049	-0.0251664	0.168378	0.0387073	0.0514665	0.045025	0	2.71074
531	2.56229	81	2.41305	-1.93783	-1.87453	1.06182	0.253707	0.174483	0.197406	0.109469	0	3.35786
532	2.56229	59	-1.885	-0.681333	-0.391897	0.309644	0.092998	0.483072	0.231807	0.252072	0.123443	6.23011
534	2.56229	56	-1.54464	-0.377666	-0.560546	0.291971	-0.0436892	0.368502	0.165908	0.233754	0.141837	6.13287
535	2.56229	43	-0.935368	0.10007	-0.909826	0.638465	0.23477	0.323364	0.281726	0.351989	0.147762	6.53514
536	2.56229	41	-2.71505	0.248399	-0.181977	0.151053	0.131926	0.10459	0.169918	0.13746	0.037893	4.00852
537	2.56229	58	1.24641	-0.561591	-0.0813794	0.9664	0.246571	0.62062	0.391303	0.53612	0.356662	6.68066
538	2.56229	73	1.68208	-0.641812	-0.316257	0.873036	0.125592	0.467756	0.22739	0.223104	0.0890648	5.69635
539	2.56229	44	-3.65515	-0.571224	-0.534928	-0.0909398	0.125906	0.24698	0.0682509	0.112183	0	3.96572
540	2.56229	43	-2.90838	-0.0338342	-0.293949	-0.891686	0.284252	0.157475	0.0702281	0.228757	0.0982698	2.94578
542	2.56229	57	0.385319	-0.0767554	-0.218172	1.10732	0.265005	0.656932	0.504318	0.373003	0.371789	6.81277
545	2.56229	36	-0.288912	-0.633975	-0.00144671	0.488182	0.287927	0.44893	0.226081	0.255324	0.0954313	5.24732
547	2.56229	34	4.13192	0.00359602	0.537601	1.74189	0.307089	1.2073	0.912986	0.856865	0.741198	8.823
548	2.56229	54	-0.0327649	-1.29594	-0.917005	0.802264	0.180235	0.583365	0.221025	0.231173	0.0207614	4.95114
549	2.56229	46	-1.54509	-0.600546	-2.03929	0.554277	0.18251	0.336937	0.0791165	0.142821	0	3.36133
550	2.56229	56	-1.02878	-0.99259	-1.05139	0.701198	0.279996	0.496841	0.168387	0.171858	0	7.00909
552	2.56229	42	0.19209	-0.167766	-0.737935	0.818593	0.162002	0.563567	0.341197	0.269859	0.107425	5.74581
553	2.56229	32	-1.65009	-0.237448	-0.555575	-0.0752425	-0.0819984	0.342265	0.11624	0.175098	0	3.10584
558	2.56229	51	-1.50141	0.492456	-0.241126	0.195332	0.186804	0.391959	0.249602	0.249674	0.0381673	4.98111
559	2.56229	49	0.18115	-0.965593	0.661299	0.421777	0.19911	0.685171	0.296747	0.450082	0.24138	5.94807
562	2.56229	21	4.68736	-1.72757	0.839262	2.27584	0.655227	1.19149	0.745859	0.575844	0.568256	9.70623
564	2.56229	36	-1.09327	-1.38452	0.047588	0.587301	0.3956	0.383158	0.161594	0.19174	0.0774341	2.95198
565	2.56229	33	-2.64401	-0.860112	-0.193876	0.279057	0.240024	0.215624	0.0850812	0.0842807	0	3.50568
566	2.56229	68	-1.17061	-1.27237	-0.356172	0.498529	0.0154145	0.47719	0.163691	0.174594	0.11428	4.34428
568	3.03862	29.927	-2.76651	0.310119	0.34279	-0.546392	0.185948	0.0208772	0.207466	0.176809	0.123219	3.86836
569	3.42243	29.927	-2.33506	0.378458	-0.641187	-0.358479	0.156708	0.207699	0.288931	0.21568	0.21084	3.55324
571	3.31597	37.1264	-1.42997	0.770079	-1.81855	-0.167626	0.0710565	0.159019	0.261522	0.255235	0.0286481	4.22243
573	3.57519	24.3483	3.91683	1.10084	0.846085	1.30725	0.639041	0.857974	0.880302	0.857505	0.82854	9.78881
595	2.99782	23.5843	-3.13198	0.162587	-0.894259	-0.311832	0.291339	0.064833	0.142968	0.110275	0.00363148	5.45493
596	3.34223	23.5843	-2.31149	0.515148	-1.44462	-0.461744	0.0530684	-0.00838005	0.190287	0.131612	0.00370573	5.24789
597	3.55011	23.5843	-1.14106	0.619335	-0.247909	0.041446	0.429619	0.267199	0.26022	0.153436	0	6.09391
598	2.38202	66.368	-0.83051	-0.0146066	0.175423	0.407681	0.200868	0.303064	0.333213	0.177344	0.0448131	6.23754
600	1.11394	66.368	2.32232	-2.01713	0.748694	1.29095	1.18618	0.878017	0.303217	0.328001	0.283949	6.76821
601	1.81954	55.559	-2.64841	-0.426597	-0.518852	-0.192555	0.266525	-0.171633	0.0830551	0.0733141	0	4.34479
603	2.26007	55.559	-3.38163	-0.33556	-0.903678	-0.289584	0.207846	0.0169772	0.027628	0.0250416	0	3.38084
612	3.09412	56.2275	-2.06104	0.602683	0.244013	-0.152155	0.178817	0.338034	0.25661	0.34547	0.185523	4.49372
670	1.38021	59.9185	-3.13418	-0.15465	0.0279637	0.0241184	0.666414	0.140226	0.0481923	0.0587256	0	3.36031
672	3.40807	28.2107	-0.302323	1.4727	0.894923	0.531317	0.293557	0.462129	0.623727	0.644627	0.444923	7.55232
673	3.68224	34.4185	2.03781	2.21568	-0.257713	0.690162	0.16205	0.555568	0.824838	0.740938	0.495416	7.38101
674	2.9952	34.5225	-0.578068	1.90194	-0.129166	-0.0569009	-0.0519194	0.196326	0.542374	0.339979	0.193955	6.53519
676	3.14489	34.5225	0.0459826	1.38686	-0.1873	0.141654	0.127884	0.406327	0.540609	0.629733	0.394586	7.98366
679	0.845098	44.1629	-0.30473	-2.22365	0.255737	1.18656	0.623002	0.465062	0.106616	0.081696	0.0522485	3.89009
685	1.70757	26.868	-3.51914	-0.615504	-1.10214	-0.349698	0.166648	0.00479166	0.0398628	0.0343929	0	3.50092
686	1.66276	44.1039	-0.165105	-1.20042	-1.92557	0.456026	0.601688	0.139827	0.119597	0.0831974	0	3.88536
687	0.778151	50.5084	-4.20272	-0.757016	-1.52402	-0.434353	0.218795	-0.0294282	0.026272	0.0206715	0	3.13729
688	2.58092	50.5084	-1.41668	-0.479435	-0.540726	0.384849	0.172174	0.585676	0.291571	0.280557	0.175886	6.29019
694	2.95328	61.0702	-3.26049	0.194998	-0.286283	-0.240749	0.093968	0.222026	0.124867	0.117854	0.0510609	3.22533
695	2.54283	69.9607	-2.5036	0.247673	-0.679667	-0.356467	0.0437683	0.035091	0.206495	0.150262	0.061903	5.65534
696	1.79934	69.9607	-2.36786	-0.731098	-0.480395	-0.12063	0.0491091	0.0991462	0.104803	0.0807102	0	4.62526
699	1.38021	58.48	-3.25436	-0.864435	-0.494345	0.110328	0.362568	0.0803709	0.0636108	0.0225246	0	3.93425
704	1.20412	13.0562	2.85536	-3.38386	-1.06851	1.89921	1.20257	0.716771	0.34741	0.379035	0.168241	8.44563
705	3.60032	16.1461	0.493467	0.520524	-1.15773	0.374143	0.118192	0.735269	0.604452	0.493285	0.377999	5.23769
706	2.44248	54.1601	0.218968	-0.949389	1.06744	1.05797	0.218238	0.703219	0.407003	0.360286	0.26348	6.62396
707	3.7893	57.059	1.60852	2.44054	-0.182384	0.671452	0.232005	0.474331	0.844031	0.825095	0.491923	8.93487
708	3.78711	57.059	1.23725	1.63718	-0.581079	0.298978	0.154358	0.645999	0.722303	0.719082	0.508524	6.41358
709	2.33646	66.2949	1.3152	0.238337	1.08967	0.75197	0.20599	0.505563	0.608616	0.492214	0.484951	8.72243
711	1	66.2949	2.63807	-1.0004	0.0892886	1.37321	0.81021	0.89705	0.626743	0.650456	0.494172	6.31737
712	1.85733	66.2949	0.213619	-1.03874	0.0914186	0.713527	0.225252	0.476658	0.335855	0.230166	0.212032	5.95552
721	1.04139	47.0084	1.49807	-2.24628	-0.00548841	1.05295	2.01046	0.823675	0.341355	0.250077	0.207707	6.90187
722	0.90309	44.9719	1.00446	-2.50819	0.794555	1.13903	1.49619	0.832879	0.229629	0.150849	0.0864453	5.06648
723	2.86213	27.5758	-0.283883	0.231527	0.249128	0.317837	0.719657	0.389216	0.317823	0.257941	0.145137	6.78728
725	2.10721	43.6264	-1.71937	0.0375445	0.2286	0.190788	0.21591	0.411603	0.214068	0.170583	0.100329	5.22576
726	3.40756	46.1376	-2.54037	0.852729	0.256722	-0.205227	0.0672184	0.0427796	0.249205	0.253834	0.101075	4.70093
729	3.27462	17.3258	-1.43379	0.516536	-0.423273	-0.00299311	0.390618	0.199089	0.198612	0.113742	0	3.99567
736	1.17609	66.7697	0.036827	-0.588721	-0.380739	0.480409	0.498163	0.423366	0.251881	0.248046	0.119425	4.51978
738	1.07918	65.7697	2.78124	-2.35686	0.277055	1.606	1.33761	0.955726	0.39568	0.277281	0.284571	8.14418
739	1.77085	50.2556	-2.08965	-0.492587	-0.482391	0.0965699	0.196778	0.199736	0.078077	0.0647631	0	3.55954
753	2.03342	43.9	-2.12455	-0.70158	-1.52295	0.131033	0.0863953	0.214138	0.0827412	0.0692077	0	3.44514
791	3.13545	52.8567	-3.10902	0.102784	-0.779407	-0.554929	0.319512	-0.0791733	0.125414	0.118435	0	3.87158
802	2.14301	54	3.38637	-0.117329	0.539925	1.68213	0.348849	0.927782	0.647847	0.615986	0.659786	7.34727
803	3.03463	42	-1.11105	0.363325	0.7977	0.0772021	0.282208	0.426752	0.385719	0.202686	0.256258	6.99393
806	2.19866	41	-4.35331	-0.448199	0.0566806	-0.428372	0.114485	-0.0588891	0.0789822	0.0472375	0	3.66967
810	3.10551	46	3.05986	2.2648	-0.204365	0.960221	0.477346	0.526413	0.90397	0.861642	0.643521	9.21281
822	2.17609	38	1.5921	-0.456677	-0.0572334	0.926054	0.406673	0.714196	0.481396	0.308813	0.282793	7.60301
823	2.81158	28	-3.06636	0.503256	0.121997	-0.395338	0.178702	0.0627649	0.186707	0.118212	0.0524092	4.70402
824	2.86034	55	2.45013	0.566493	1.59444	0.324568	0.000693954	1.0365	0.848654	0.806934	0.674573	7.71496
825	2.61909	39	-4.14536	0.820108	-0.0362429	-0.782418	0.0987948	-0.0990933	0.0804611	0.048812	0	3.94459
826	1.07918	39	-0.884169	-3.17131	1.29339	1.09599	0.415832	0.570922	0.0459079	0.0253622	0	4.11972
827	3.42455	44	2.14474	1.98032	-0.131111	0.465308	0.422891	0.46526	0.81636	0.747474	0.562324	5.94627
828	1.66276	47	-1.46667	-0.604417	-0.42961	0.195578	0.240962	0.483775	0.175608	0.163485	0.026876	4.29006
831	3.09482	69	1.71632	0.609641	0.196885	1.18705	0.299515	0.788292	0.777999	0.759392	0.608921	6.73178
835	2.66652	49	-1.38122	-1.26844	-0.108834	0.557443	0.757059	0.456888	0.0959258	0.117929	0	5.0475
837	3.32366	40	3.03735	1.38733	0.1119	1.28562	0.255845	0.850825	0.823987	0.821172	0.763285	8.3989
842	2.58659	61	0.54449	1.08207	0.117758	0.795046	-0.086669	0.471912	0.606188	0.558704	0.543572	5.49911
848	1.04139	52	0.353062	-2.45341	-0.795777	1.40695	0.771437	0.498088	0.103312	0.089933	0	5.247
856	1.17609	69	1.57044	-3.44718	-0.816162	1.62821	1.45407	0.930833	0.202804	0.108258	0	6.85321
858	2.22272	73	2.54885	-0.331615	1.91661	1.45977	0.64585	1.01382	0.730736	0.83415	0.56817	9.13762
862	1.77815	51	-1.97594	-0.181231	-0.255321	0.34574	0.170394	0.567149	0.219798	0.262011	0.192914	3.82191
888	0.778151	63	0.757796	-2.48322	0.306077	1.42081	0.679864	0.673296	0.177503	0.156825	0.094457	7.55284
892	1.95424	47	-2.62184	-0.180075	0.147204	-0.126598	0.133684	0.0820739	0.0833241	0.0645195	0	3.15834
895	1.25527	68	-0.895616	-2.1279	-0.169616	1.1186	0.604597	0.646109	0.188187	0.175664	0.0372486	5.45483
903	1.96379	28	0.447904	-1.35409	-0.553154	0.928183	0.39968	0.532869	0.208982	0.133589	0.00218813	5.99725
912	1.95424	42	-1.31626	-0.614636	-0.527203	0.479628	0.539971	0.401639	0.199306	0.173543	0.1192	3.70703
918	2.1271	48	0.155541	-1.65222	0.30503	0.994707	0.267781	0.561478	0.253944	0.266481	0.187338	5.46621
925	2.08636	42	0.394399	-1.26556	-0.12323	0.926024	0.98029	0.527473	0.288044	0.244974	0.259095	4.79785
931	2.52504	53	-2.08194	-0.420721	-0.263232	0.372902	-0.0990413	0.256309	0.151856	0.17439	0.0774263	3.30767
937	1.49136	47	0.163374	-2.68333	-1.22717	1.45559	0.816259	0.4648	0.0896789	0.0487858	0	3.82176
952	2.0607	59	0.259508	-0.494462	0.303416	0.760518	0.467187	0.47364	0.275755	0.273116	0.211538	4.51917
969	2.81491	64	3.59947	1.03452	0.953825	1.01086	0.0965108	0.886217	0.920411	0.926082	0.814792	8.1578
974	1.77815	55	-1.23376	-0.763876	-0.122265	0.685187	0.229427	0.321098	0.141275	0.149623	0	4.91671
976	1.14613	55	1.90718	-1.13574	1.07673	1.30436	0.189056	0.847664	0.451436	0.38028	0.354248	6.47116
977	1.20412	68	-0.713461	-1.69809	0.172993	0.760951	0.846373	0.336859	0.102103	0.092125	0	3.49285
980	1.47712	41	0.962274	-2.859	1.48783	1.44759	1.01388	0.883642	0.186069	0.156657	0.0377918	7.41079
981	1.97313	41	2.79943	-1.7945	0.96052	1.9056	0.42835	0.953788	0.504674	0.573225	0.364334	10.2083
984	1.87506	39	-0.843965	-0.445173	-0.48465	0.73346	0.294014	0.447453	0.183285	0.168748	0.115075	3.8751
985	2.233	39	-0.0777566	-0.647852	-0.0226551	0.867883	0.295494	0.538881	0.172654	0.229104	0.172405	3.23247
988	1.93952	54	0.81001	-0.526503	0.6924	0.982553	0.124324	0.65421	0.333221	0.518285	0.351675	5.47303
1054	3.38346	24	-3.20177	-0.172042	-0.317035	-0.299519	0.20887	-0.00650002	0.0975039	0.0471984	0	3.69333
1055	3.41564	14	-1.38904	0.110319	-0.288553	0.0452512	0.129188	0.464846	0.139413	0.117407	0	4.05891
1057	3.5617	58	0.0395764	1.45832	0.912359	0.284165	0.230376	0.461739	0.522757	0.372603	0.156147	6.05053
1058	3.54158	37	0.871221	2.29075	0.416029	0.442751	0.091715	0.441032	0.70754	0.607975	0.326222	7.64735
1059	3.031	62	1.48489	1.08246	1.02165	0.516747	0.161712	0.481939	0.725812	0.610782	0.580873	6.61287
1061	1.6721	43	-0.0353944	-1.72042	-0.0803757	0.829227	0.435538	0.459938	0.148849	0.041237	0.0392024	4.12849
1063	3.1452	45	-0.153679	1.77798	0.12493	-0.0972873	0.140822	0.351536	0.684285	0.581078	0.427827	5.35877
1064	2.95569	45	-0.776086	0.167026	0.162135	0.493901	0.121252	0.404654	0.372588	0.203719	0.293675	5.46139
1066	0.90309	29	-1.34947	-2.25879	-1.03488	0.518902	1.06255	0.444941	0.0481037	0.0327716	0	3.25611
1067	3.33445	51	-2.3093	0.69441	-0.425934	-0.0483872	0.143848	0.263974	0.174465	0.102362	0.0016008	4.1084
1068	3.5168	65	-1.31575	1.20328	0.209436	0.0864924	0.149013	0.298548	0.4271	0.354872	0.239079	5.55323
1074	1.50515	18	-2.49357	-1.00145	-0.310851	0.026378	0.170105	0.361184	0.0667962	0.0382226	0	3.99485
1075	2.28556	18	-4.20218	-0.257419	0.120511	-0.347262	0.310509	-0.121439	0.0878214	0.0772229	0	4.76163
1076	2.75205	27	0.282312	0.87245	-0.390742	0.500431	-0.19516	0.515347	0.460107	0.330166	0.376299	5.03605
1077	3.34792	29	4.07865	-0.332186	0.576648	1.64708	0.237741	0.862921	0.774167	0.664374	0.682163	9.85767
1078	2.67394	57	-0.400388	0.373174	0.322342	0.430022	0.148247	0.335006	0.424452	0.282605	0.292312	7.072
1080	2.40654	63	0.650181	0.50139	-0.596287	0.7035	0.296155	0.621566	0.387567	0.264023	0.210698	7.09448
1081	2.25042	54	-3.01342	-0.339207	-0.590595	-0.170711	0.353747	-0.0366061	0.157057	0.116804	0.0575392	5.73381
1088	2.13672	59	4.74121	0.474474	0.773566	1.30252	0.361928	0.986079	0.90458	0.840451	0.862697	8.59613
1089	2.66745	52	2.90735	-0.114909	0.533254	1.39746	0.398152	0.827243	0.667873	0.499161	0.59731	8.40145
1090	1	19	0.500249	-3.2186	-0.185463	1.35645	0.611037	0.534602	0.052377	0.0248165	0	3.7093
1091	1.30103	19	0.683596	-3.31298	1.05814	1.50232	0.974893	0.605844	0.0660598	0.0286754	0	3.85401
1092	1.41497	45	-2.09144	-1.15048	1.06123	0.371349	0.170943	0.370743	0.102872	0.0559871	0	5.00319
1093	2.10721	59	0.502883	-2.44475	1.03958	1.08534	0.66	0.691166	0.168017	0.110634	0.0454983	6.87073
1095	1.39794	37	2.59448	-2.8403	-0.890016	1.26782	1.25392	0.247738	0.188359	0.0706164	0.0502267	3.75168
1098	2.27184	52	-1.81666	-0.109328	-0.0562442	0.0955722	0.317331	0.331999	0.201113	0.1098	0.10466	3.99749
1100	2.39094	64	-0.508738	-0.889058	-1.59568	0.713159	0.168674	0.322916	0.179311	0.13488	0	5.50133
1102	3.0693	60	1.83615	2.09543	-0.0299252	0.717707	0.517617	0.479475	0.740408	0.538224	0.382445	7.93909
1109	2.26245	51	0.826008	-1.74734	1.46129	1.06031	0.18694	0.844445	0.421804	0.33499	0.1846	7.21122
1113	1.95424	48	-0.595324	-2.69711	1.02752	0.877335	0.269211	0.629849	0.137095	0.0805309	0	6.95257
1119	0.954243	55	1.81171	-2.79631	0.178315	1.59041	1.01279	0.904965	0.206448	0.0992521	0.15106	5.84576
1121	3.2413	61	-1.76877	0.573741	1.34872	0.0477457	0.218681	0.267001	0.386648	0.2351	0.154605	5.60458
1122	2.60206	58	-3.15038	-0.485303	-0.30533	-0.246268	-0.0217399	0.0582816	0.127874	0.0888898	0.0274428	4.80583
1123	1.94448	21	-3.43134	0.259314	-0.119844	-0.119297	0.0985292	0.0262767	0.0984351	0.0544261	0	3.83905
1125	1.43136	76	-3.44069	0.079891	1.08586	0.215977	0.713798	0.129312	0.160121	0.112423	0	5.67937
1127	3.37785	19	1.47522	0.608367	1.06958	0.948013	0.323764	0.546114	0.562527	0.391317	0.394012	7.6002
1130	3.68224	49	-2.45951	1.75541	-0.354942	-0.267816	0.247628	0.0830096	0.347081	0.310475	0.0696602	4.30146
1132	3.59748	24	-2.93268	1.26687	-0.851515	-0.23193	0.329877	0.0770525	0.155246	0.063884	0	3.9648
1133	3.12969	43	-2.41126	0.816444	0.357707	-0.20111	0.327108	0.058456	0.371211	0.225038	0.211527	3.771
1135	2.56348	42	-3.52989	1.25643	0.0236112	-0.544634	0.262785	-0.0818118	0.135051	0.0924686	0	4.00071
1136	3.54986	48	-1.40254	0.956874	-0.225566	0.0681014	0.398132	0.160646	0.277683	0.131537	0	6.03056
1139	2.5302	57	-0.750798	0.630795	0.970839	0.194352	0.27315	0.373429	0.491142	0.336451	0.290468	7.35729
1141	2.92065	16	-3.01107	1.4022	-0.0933342	-0.527409	0.278281	0.0500752	0.173776	0.0949743	0	4.05508
1142	2.92737	41	-2.86764	0.572111	0.173745	-0.337444	0.016747	0.0448923	0.208676	0.0695334	0.00481583	5.28394
1143	2.45179	56	-2.57057	0.479124	-0.117333	-0.233538	0.230905	0.100137	0.226017	0.132948	0.0931972	3.85589
1145	3.3298	50	2.89338	2.34873	0.0491754	0.645515	0.623443	0.753133	0.944557	0.876235	0.684846	5.92462
1146	3.09656	63	4.46982	1.72597	-0.365721	1.3075	0.373334	0.858356	0.936636	0.902317	0.837496	9.45442
1148	2.04922	45	-4.2727	-0.458326	0.179198	-0.483673	0.366823	-0.0500915	0.0601788	0.0238245	0	3.66849
1149	3.28668	27	3.20626	-0.0113738	1.61326	1.14473	0.55961	0.897692	0.830068	0.751194	0.653838	9.62833
1150	3.10415	22	-0.00780807	1.25835	-1.30726	0.421514	0.213465	0.300406	0.442174	0.195639	0.062088	6.1992
1151	1.6721	61	-1.88998	-1.76059	-0.281035	0.318773	0.143213	0.268565	0.0785167	0.035924	0	5.0193
1152	3.74406	27	3.9295	2.07065	0.440983	1.04728	0.38526	0.790666	0.948624	0.905917	0.768535	9.5303
1154	2.42325	45	-4.3715	0.366939	0.234557	-0.580092	-0.066401	0.0412059	0.0607611	0.0459934	0	3.49696
1155	1.57978	45	-1.16406	-2.39668	1.02705	0.641712	0.267238	0.706228	0.0506263	0.0289542	0	4.06399
1160	3.71966	37	3.77612	1.87808	0.604483	1.08423	0.514556	0.745592	0.939162	0.889632	0.807949	10.077
1162	1.6902	51	2.45761	-2.09634	0.90711	1.68406	0.880572	1.03601	0.376685	0.307836	0.273502	7.61058
1168	2.7796	68	-1.35491	0.198387	-0.240018	0.0746434	0.411276	0.205475	0.246533	0.186302	0.0816953	5.02815
1170	2.33846	68	-2.28596	0.423232	0.483464	-0.0847922	0.315631	0.143123	0.237144	0.194675	0.0698431	5.12144
1171	2.41162	50	0.939313	1.79414	-0.319766	0.708646	0.307527	0.396173	0.565063	0.459003	0.233229	8.24016
1173	2	47	-3.52836	-0.271306	-0.281539	-0.141667	0.289618	-0.0265035	0.109791	0.0532114	0	5.14532
1174	2.08636	68	1.47905	-1.49699	1.32455	1.16097	0.528697	0.740946	0.457331	0.350227	0.273976	9.60023
1175	1.98677	66	0.187391	-0.601151	0.0649051	0.842372	0.49378	0.575131	0.377476	0.18904	0.180382	6.86009
1176	1.95424	51	-2.65373	-0.0316965	0.27445	-0.0389363	0.233342	0.113878	0.131216	0.0751668	0	5.03537
1177	2.14922	71	-1.04847	0.555414	0.400672	0.233132	0.322993	0.2881	0.398855	0.233949	0.135457	8.03458
1179	3.38435	57	4.48732	1.17815	1.21346	1.20691	0.482545	0.925476	0.933287	0.906687	0.894808	10.5786
1180	2.34044	30	-3.34483	0.664272	-0.196868	-0.650379	0.189509	0.0423935	0.115345	0.085367	0	4.62126
1181	1.95904	13	-4.02355	-0.791259	-1.79494	-0.589228	0.537872	-0.298691	0.0438195	0.0202598	0	3.58054
1183	1.86332	54	0.259777	-1.99953	0.175921	0.858748	0.557583	0.816269	0.130887	0.106636	0	5.5008
1184	1.98227	51	-1.28849	-0.563114	-1.17788	0.269909	0.581391	0.198446	0.102024	0.0339097	0	4.04926
1187	2.14922	48	-3.93945	-0.1001	-0.331133	-0.534549	0.156663	-0.105982	0.0542267	0.0309396	0	3.8302
1188	1.41497	63	-1.73172	-0.236947	0.117723	0.183881	0.302073	0.31343	0.246694	0.189221	0.11082	5.39741
1190	1.76343	37	-0.935514	-0.573361	0.16532	0.496928	0.36492	0.326167	0.167714	0.0505765	0	4.70378
1193	2.97909	66	-2.02335	-0.597994	0.722539	0.123328	0.502765	0.323761	0.198055	0.0908735	0.0601421	4.56711
1195	1.79934	63	-0.0740699	-2.01277	-0.108385	0.547015	0.136111	0.708582	0.213194	0.205285	0.107285	5.4678
1196	0.845098	49	-0.357991	-2.46262	1.56934	1.00641	0.580575	0.641728	0.134488	0.0985634	0	5.38181
1197	1.99564	78	-1.0894	-0.763708	0.0233326	0.242067	0.276223	0.503412	0.232394	0.182371	0.141117	5.97976
1200	3.15534	45	3.82824	1.12085	1.04467	1.17703	0.532444	0.872497	0.837857	0.763808	0.810651	8.60806
1201	2.4133	61	-0.431216	0.582046	0.106869	0.436614	0.128789	0.520612	0.432354	0.19088	0.117381	5.86904
1202	1.5682	70	-0.0537855	-2.02186	0.782722	0.903053	0.593047	0.691593	0.177773	0.134271	0.00887926	6.36152
1203	2.68753	67	0.443816	1.27834	-0.0324225	0.457236	0.138695	0.512571	0.510613	0.396169	0.263818	6.69455
1205	3.44326	32	-0.256858	1.24721	0.168709	0.314593	0.199235	0.296124	0.472304	0.334986	0.210907	7.67743
1207	3.80868	48	3.41713	1.79474	-0.0325946	1.04814	0.566228	0.642461	0.832573	0.72035	0.636558	9.13104
1208	1.57978	54	-0.152399	-0.0170477	0.333906	0.427249	0.230751	0.474619	0.319907	0.291793	0.25283	5.18351
1209	1.14613	20	-1.82731	-2.58602	-0.916962	0.869125	1.30047	0.188556	0.0264388	0.00908243	0	3.54651
1210	2.3962	39	-2.24794	-0.288329	0.830274	-0.0143358	0.360598	0.263566	0.198158	0.139228	0.105333	5.45968
1212	1.49136	69	-3.34786	-0.422892	0.438322	-0.155988	0.16664	0.0360225	0.0934132	0.0370588	0	4.03098
1213	2.59106	65	-0.598514	0.988619	-0.0235862	0.259957	0.214314	0.399828	0.429942	0.319883	0.287148	6.60499
1214	0.845098	6	0.141665	-2.45826	-0.233867	0.93084	1.32126	0.518456	0.102073	0.0339688	0	5.7765
1216	2.94939	48	2.81567	2.09222	-1.02678	1.02332	0.300085	0.684161	0.829175	0.710346	0.514382	9.648
1218	1.32222	69	2.24302	-1.15697	0.0716193	1.30298	0.589166	0.640264	0.469533	0.288447	0.311882	7.25722
1219	1.17609	42	-2.80721	-0.856263	0.0362268	-0.208686	0.631327	0.0851446	0.0509052	0.0268508	0	3.54974
1221	3.58478	55	3.42897	-0.544308	1.32753	1.4878	0.539907	0.816787	0.780446	0.715571	0.60417	8.2826
1222	1.4624	73	-1.17048	-1.34788	1.53466	0.383846	0.438792	0.339238	0.123068	0.0590453	0.0508315	4.46491
1223	1.07918	31	-0.607348	-1.68093	-0.152403	0.714183	0.871976	0.344395	0.0816955	0.0423779	0.0500535	3.55172
1225	3.46015	16	2.06848	0.352937	-0.167194	1.00705	0.713547	0.607545	0.605531	0.307861	0.282038	8.55257
1226	2.51851	58	-1.94836	0.867977	-0.0284061	-0.03956	0.37325	0.127465	0.268808	0.148463	0	6.6583
1227	1.54407	32	0.373629	-2.74668	1.62769	1.15788	0.878756	0.828851	0.107662	0.0787206	0.00603643	4.55249
1228	1.68124	57	-1.17926	-1.59195	1.04878	0.695088	0.460674	0.428037	0.197763	0.174381	0.0453228	6.11087
1229	2.84073	39	0.472481	1.13045	0.883427	0.344907	0.227305	0.463891	0.609545	0.55729	0.450614	7.36938
1239	2.16137	28	-4.77042	0.265259	0.392825	-0.816113	0.285878	-0.233851	0.0524053	0.0250798	0	3.54163
1241	3.74107	44	4.06204	1.5868	-0.552037	0.944489	0.262422	0.765924	0.859552	0.824245	0.714157	8.17396
1242	3.33846	38	-1.54414	0.884178	-0.34539	0.0567902	0.108136	0.274663	0.339712	0.142083	0.163528	4.69947
1243	3.65263	61	5.29559	0.794164	0.416505	1.59504	0.563177	0.977915	0.93444	0.853644	0.922822	10.3589
1244	3.6504	27	-2.46651	1.67618	-0.266602	-0.509712	0.0227809	0.0471698	0.315101	0.209618	0.0251103	4.42131
1249	2.35793	65	-1.37482	0.664063	0.0838933	0.118049	0.108021	0.366776	0.446197	0.311797	0.340098	6.7033
1250	3.43664	50	-2.62707	0.663295	-0.0412757	-0.334543	0.128546	0.072651	0.189259	0.0862076	0	4.97458
1251	1.25527	42	-2.83445	-0.231314	0.355782	-0.00106184	0.902652	0.0560408	0.0823007	0.0472398	0	3.49674
1252	1.14613	42	-1.89941	-0.0818857	-0.231868	0.1419	1.09877	0.210183	0.155817	0.0891233	0	6.15666
1253	3.35488	48	-2.54327	1.9288	-0.814843	-0.194804	0.363754	-0.032337	0.26017	0.170073	0	4.188
1254	1.82607	56	-2.26906	-0.899036	0.583229	0.116839	0.448047	0.400176	0.0884899	0.0713355	0.0428472	4.15939
1257	3.12872	62	-3.81554	0.985577	0.373384	-0.477731	-0.0508288	0.0625729	0.206683	0.150039	0.0854237	4.57712
1259	3.30643	32	-0.773619	-0.0889149	1.88629	0.559158	0.343201	0.496795	0.429016	0.240091	0.210098	7.90333
1260	1.30103	47	-2.83141	-0.483678	0.490681	-0.135168	0.45299	0.194814	0.107092	0.0561839	0.0569823	3.59018
1262	1.61278	50	0.941156	-3.65129	-1.13617	1.82049	0.885277	0.452032	0.15179	0.174212	0	8.3772
1264	1.51851	54	0.809855	-1.05704	-0.103597	1.1453	0.615808	0.559006	0.228252	0.180298	0.187258	4.86573
1265	3.58681	53	-1.96447	2.64646	-0.13619	-0.318292	0.239288	-0.0537824	0.392156	0.205876	0	5.19448
1268	2.91487	58	0.515011	0.743063	1.5404	0.39814	0.221734	0.677358	0.676165	0.559874	0.451154	7.11384
1272	3.29048	43	-0.887985	2.39328	0.629133	-0.162938	-0.0179987	0.229502	0.551187	0.332353	0.106638	5.71725
1280	2.20952	50	-1.2409	1.89767	-1.39935	0.0340253	1.00364	-0.0452126	0.307773	0.248745	0	4.7878
1282	1.63347	33	-5.01473	0.154155	0.516805	-0.79345	0.662338	-0.27388	0.0559584	0.020848	0	3.55159
1285	2.1038	59	-1.02755	-0.0125046	-0.72478	0.655445	0.207334	0.341514	0.267305	0.262579	0.106736	8.38642
1286	1.70757	49	-0.642303	-1.29951	1.50338	0.728683	0.170891	0.372924	0.240938	0.156695	0.0965412	7.50603
1293	2.83315	40	0.704871	-1.39427	-0.839094	1.01209	0.45835	0.563076	0.209286	0.11997	0	4.93566
1294	2.80821	30	-2.91878	-0.251417	0.7411	-0.16781	0.218044	0.0555772	0.165468	0.0981177	0	6.66032
1296	1.23045	25	2.18895	-2.78704	0.192656	1.33977	1.12866	0.874093	0.246049	0.204946	0.162305	6.46816
1298	2.72428	60	0.175597	1.51199	1.01506	0.566616	0.222766	0.461943	0.664297	0.426522	0.333347	8.29557
1344	3.39829	62	-2.31729	1.86902	-0.450211	-0.243472	0.289758	-0.156701	0.242874	0.141949	0	4.96184
1350	2.17026	41	0.353044	-0.555489	0.467741	1.08035	0.60783	0.506516	0.38018	0.190892	0.331372	5.83136
1351	1.716	59	-1.74911	0.175686	0.248148	0.289791	0.285565	0.155901	0.216969	0.129906	0.0487431	3.66891
1360	2.15534	33	-0.763462	-1.50557	1.00429	1.04422	0.36077	0.419641	0.186974	0.0602018	0.0628498	5.86558
1361	1.94448	69	0.263794	-0.314894	1.45191	0.787741	0.101165	0.605299	0.429109	0.351277	0.328094	7.56721
1362	2.94201	67	1.55347	1.06792	-0.587434	0.961146	0.732464	0.427068	0.584407	0.488388	0.244205	8.63722
1364	2.31806	69	-0.778479	0.0794364	0.615585	0.757302	0.237244	0.407815	0.384044	0.268623	0.258645	8.03388
1365	1.25527	65	-0.822894	-0.675888	-0.14835	0.907515	0.631273	0.392944	0.176667	0.097976	0	4.98246
1369	1.80618	41	-1.03268	-1.9387	0.0514245	0.895587	0.504649	0.340979	0.0704412	0.0460529	0.0174126	4.00103
1370	3.12287	64	-0.209529	0.820004	-0.0571153	0.495006	0.305841	0.39038	0.501846	0.273398	0.257954	7.70428
1371	1.87506	45	-0.424486	-2.27343	0.0889342	0.805877	0.206245	0.488776	0.106649	0.0852109	0.00601594	5.21072
1372	2.10721	38	-5.14556	0.0810186	0.0912336	-0.648923	0.125456	-0.256735	0.0568471	0.0342603	0	3.42515
1377	1.89763	44	-2.10758	0.170259	0.208968	0.280665	-0.00824965	0.304118	0.229479	0.16401	0.181699	5.39205
1378	3.26055	52	1.6909	0.095061	0.324392	0.736775	0.310946	0.562775	0.496818	0.388658	0.420595	6.41918
1379	2.1038	64	-1.61776	0.146245	-0.286502	0.40734	0.659902	0.181294	0.263288	0.149923	0.0334391	7.36037
1380	3.40466	46	3.13663	1.02806	1.9987	1.38462	0.550082	0.899246	0.872462	0.840012	0.709754	10.2771
1383	3.05346	33	-3.37549	0.409715	-0.191549	-0.426067	0.433672	0.108736	0.0787767	0.0264267	0	4.22601
1385	1.57978	63	-1.3975	-1.52948	0.305561	0.613825	0.346533	0.227948	0.0978008	0.0421466	0.0324462	3.42539
1388	2.60314	54	-2.86353	1.36387	0.78701	-0.283022	0.331096	0.220318	0.249326	0.18226	0	5.09914
1389	3.49762	69	2.89356	-0.709472	1.14031	1.03197	0.593115	0.935604	0.704829	0.760248	0.529396	10.9045
1392	3.10483	51	0.968498	1.51699	0.576947	0.431756	0.188019	0.499743	0.695974	0.652192	0.560857	6.51842
1393	3.30016	47	0.865	1.53652	0.95276	0.581989	0.412646	0.463122	0.599418	0.490629	0.302531	9.35148
1395	3.31973	31	1.93518	2.33082	0.224911	0.752838	0.40074	0.523757	0.788482	0.684882	0.416492	9.37953
1397	1.95424	27	1.76689	1.32176	-0.451676	0.605115	0.30273	0.608934	0.545335	0.504504	0.287961	7.25174
1398	2.87622	42	0.783689	0.809752	0.816531	0.730542	0.369852	0.723649	0.645803	0.520854	0.498863	7.79695
1399	3.88013	20	-1.4712	1.23273	0.967923	0.0915149	0.31133	0.188634	0.432008	0.299439	0.148831	4.94788
1400	2.02119	48	-0.132079	-0.714216	0.963368	0.728677	0.284792	0.456532	0.28521	0.189729	0.183254	6.73203
1401	2.96473	45	-1.29125	1.50162	-0.642097	0.0524815	0.177117	0.246452	0.337614	0.145339	0.013867	5.11278
1402	2.58771	60	-2.99199	-0.0349655	0.174183	-0.15372	0.331099	0.0383692	0.138871	0.0949344	0	4.327
1404	3.1427	48	-1.45294	-0.612169	-0.959256	0.33837	0.770736	0.279708	0.15981	0.0844836	0	4.59542
1406	3.79218	31	1.1285	2.72044	0.506124	0.330027	0.0763355	0.354997	0.748291	0.645998	0.28361	8.81526
1407	1.69897	67	-3.39008	0.330848	0.118516	-0.500724	0.28598	0.113676	0.158827	0.128435	0	3.68711
1408	3.37894	59	-3.36059	0.947552	-0.129097	-0.524696	0.121312	-0.0205554	0.149127	0.0579565	0	3.50667
1409	2.80618	55	-4.93285	0.312314	0.377649	-0.676546	0.395696	-0.288127	0.0675617	0.033188	0	3.65659
1411	1.92942	60	-2.71138	-0.465481	-0.233978	0.166591	0.936847	0.147131	0.0894529	0.034508	0	5.14368
1412	3.90108	36	-4.66492	0.733333	0.656888	-0.687055	0.159931	-0.254204	0.123554	0.0404508	0	3.75227
1413	1.73239	45	-0.590788	-3.12094	1.3822	1.01602	0.437965	0.744781	0.0958184	0.0531978	0	5.52566
1415	2.26007	40	-3.92341	-0.112287	0.59448	-0.531857	0.0733877	-0.0315329	0.0803388	0.049465	0	5.77793
1416	2.22531	75	-4.32926	-0.00269393	-0.331243	-0.59567	-0.00827192	-0.0414904	0.062911	0.0358872	0	4.53603
1418	4.06085	46	4.21312	1.26759	1.36898	1.68174	0.354693	1.08064	0.968705	0.973626	0.873628	9.58019
1419	3.6097	16	-3.74668	0.0882277	-0.143575	0.00268742	0.273655	-0.136949	0.0951995	0.0523651	0	3.43502
1420	2.66558	70	-2.98932	1.35569	-0.204	-0.223712	0.1024	0.0970876	0.161303	0.0927542	0	4.62977
1421	3.71975	48	-3.97742	1.40737	-0.195581	-0.646616	-0.129054	-0.049857	0.255482	0.16021	0	4.06683
1453	3.24724	24.7219	-2.75874	0.597883	-0.849642	-0.24049	0.230335	0.0185752	0.0933617	0.0434237	0	3.41657
1457	3.62055	47.6096	-1.84082	0.915709	-0.800208	-0.0797843	0.247594	0.248248	0.372901	0.398235	0.20004	5.06819
1459	2.93399	47.4129	-1.77911	-0.0787554	-0.50576	-0.155362	0.188634	0.285255	0.184137	0.144978	0	6.19993
1461	1.5563	39.0899	-3.852	-0.732894	-0.528804	-0.432621	0.254904	-0.0197642	0.0246138	0.0173989	0	3.1857
1462	3.37254	36.4157	0.22346	1.80198	-0.432698	0.173979	0.0391329	0.232602	0.576639	0.644692	0.426728	6.16876
1463	3.64316	35.4747	-1.41016	0.809457	-1.80901	0.354579	0.299562	0.226575	0.209178	0.22006	0	6.78436
1464	3.53681	35.4747	-0.575514	0.696219	-0.638906	0.476103	0.414152	0.351586	0.371364	0.307004	0.022824	8.26931
1467	2.44871	70.8792	3.10255	1.41109	0.663347	0.827212	0.170282	0.866199	0.870535	0.818606	0.733902	7.5646
1468	3.37051	59.3062	-3.77063	0.971122	-0.140444	-0.548395	0.300141	-0.201507	0.130606	0.0695259	0	5.50033
1469	3.55823	62.191	-0.812027	2.09227	-0.127014	-0.184991	0.0530001	0.207351	0.465612	0.522936	0.203405	5.66305
1549	3.51295	40.9466	-0.963893	0.408016	0.273996	-0.112275	0.0481488	0.388933	0.297034	0.391624	0.295151	4.56328
1550	3.31994	40.9466	-2.42887	0.134503	-0.728231	-0.0694487	0.334483	0.0336188	0.220232	0.188201	0.0859676	5.82791
1568	3.6013	45.6292	0.369412	1.65294	-0.281899	0.176246	0.114884	0.509483	0.638891	0.616494	0.350778	4.47734
1572	1.36173	20.8539	-0.457148	-1.91765	-0.143945	0.996856	0.446875	0.689782	0.0873556	0.0748731	0	4.42845
1573	1.81291	54.7388	-1.00935	-0.109479	0.42497	0.55659	0.427857	0.512983	0.337295	0.317168	0.272162	5.55824
1574	0.90309	54.7388	1.67979	-2.86448	-0.116165	1.55933	1.18162	0.80897	0.207565	0.16979	0.125891	7.75442
1575	3.22427	41.5758	-2.31122	1.21549	-1.86675	-0.441992	0.344192	0.0906222	0.177444	0.0826854	0	3.09077
1576	1.88081	41.5758	-1.90486	-1.07962	0.0294565	0.252149	0.465358	0.272153	0.0847421	0.0955705	0	4.95824
1577	0.845098	50.3371	-1.61121	-1.40492	-1.97312	0.0112541	0.265803	0.0869586	0.0388238	0.0511624	0	3.07495
1579	2.53782	24.0534	-3.93434	0.703063	-0.872611	-0.340841	0.092421	-0.0681442	0.1143	0.0573147	0	4.58093
1580	2	24.0534	-4.10313	-0.888048	-1.22667	-0.410734	0.0796281	0.0986725	0.049193	0.032756	0	2.99146
1581	2.83696	29.6264	-4.14572	0.541624	-0.304719	-0.799897	-0.0057916	-0.20232	0.103831	0.0808301	0	3.70048
1630	3.54605	44.1742	2.9748	0.610889	-1.3816	0.968025	0.399987	0.61253	0.685548	0.655441	0.478409	7.59193
1631	2.93802	42.3287	-3.14115	1.03703	-0.996782	-0.175983	0.110414	0.0252342	0.154634	0.132941	0	5.52094
1633	2.80209	16.4157	-1.97901	0.0434748	-1.26703	-0.130404	0.0556923	0.0463751	0.101995	0.0987322	0	3.347
1634	1.41497	17.4944	-0.251179	-2.36943	-1.00185	0.672005	1.08905	0.405375	0.0927123	0.0648622	0	2.99657
1635	2.26717	42.3287	-2.81128	0.387531	-0.572242	-0.170467	0.0950839	0.00510482	0.140274	0.0654578	0	3.98035
1638	1.97313	53.6854	-3.69988	0.470707	-0.444625	-0.301811	0.149662	-0.0143136	0.10769	0.138665	0.0727136	3.76231
1639	3.55437	50.7472	-2.36475	0.847949	-0.621233	-0.234488	0.0586629	0.0310932	0.190817	0.154437	0	3.85525
1640	3.5662	50.9017	-1.21143	1.15426	-0.553823	-0.0949022	-0.0530061	0.240164	0.376096	0.2064	0.0318318	4.0698
1641	2.26245	61.073	-0.613225	-0.864132	-0.241658	0.314766	0.181313	0.539583	0.170832	0.305965	0.15994	3.97012
1651	0.90309	45.0674	1.75427	-1.84238	0.258789	1.05567	1.71711	0.788061	0.30846	0.197464	0.261553	4.63167
1656	3.2052	52.941	-1.15214	0.130589	-1.75404	-0.104966	-0.0211314	0.285969	0.292977	0.231942	0.00382609	4.06564
1658	2.22789	69.6742	0.390261	0.719841	-0.274962	0.425585	0.944009	0.386956	0.656499	0.561484	0.393128	7.34208
1659	0.90309	48.2472	-1.71673	-1.03952	-0.326678	-0.121266	1.36369	0.329576	0.0566717	0.105924	0	4.68972
1664	1.76343	65.7275	0.864003	-3.36192	-0.0230448	1.35319	0.00855509	0.850528	0.132711	0.096375	0.0024269	6.01623
1665	1.90849	38.9775	-2.84194	-0.243608	-0.862793	-0.264651	0.122538	0.0995509	0.0661275	0.058954	0	3.79129
1668	0.90309	48.3006	0.473593	-3.63351	0.306431	1.21396	1.00333	0.779467	0.0602961	0.0404123	0	4.51064
1669	2.31175	53.9101	1.06828	-2.94478	-0.236679	1.15213	0.591952	0.796445	0.243196	0.294923	0.0867868	5.75388
1671	0.845098	25.8483	-0.0108176	-2.70158	0.202095	1.14837	0.551063	0.590175	0.115476	0.0716925	0.0122474	4.10589
1672	1.4624	45.2893	1.18986	-2.47013	1.32727	1.03877	0.742856	0.917293	0.331446	0.282466	0.121777	7.98709
1673	1.89209	59.4045	-1.38071	0.23945	0.227252	0.295258	0.0334043	0.46495	0.381945	0.373064	0.268364	7.03033
1674	1.23045	33.9747	-1.36085	-1.77273	-0.534975	0.607989	1.08252	0.395549	0.0942724	0.0806952	0.00593533	4.11217
1675	1.9345	33.9747	-2.06985	-0.883401	-0.0616238	0.0212875	0.0877867	0.255063	0.110394	0.127584	0.0742027	4.03312
1676	2.49554	57.7753	-0.858105	-0.0643778	-0.992906	0.354095	0.274137	0.411697	0.244864	0.242474	0.068852	5.37977
1677	1.43136	56.514	-0.191171	-1.0258	-0.829625	0.452291	0.405098	0.442058	0.195269	0.221116	0.164378	5.2176
1678	1.38021	23.6966	-3.28038	-0.542379	-1.09574	-0.0996391	0.405918	0.101058	0.0323633	0.0171018	0	3.20548
1681	1.96379	41.0225	-1.80097	-2.12574	-0.629059	0.419147	0.132635	0.371449	0.104202	0.106519	0	4.88391
1683	2.11394	59.4017	-1.98329	-0.110679	0.378065	-0.271534	0.334898	-0.248244	0.157995	0.246471	0.165916	5.81731
1685	3.64434	17.6489	-1.90768	1.58981	-0.475284	-0.208668	-0.0198919	0.114145	0.375372	0.314796	0.119996	6.10738
1687	2.03342	47.2247	-1.94623	0.267177	-1.49757	0.0700714	0.501062	0.24224	0.107781	0.0901262	0	4.17701
1689	2.2833	64.4551	-2.32533	-0.679297	-0.482611	0.113096	-0.0652477	0.318628	0.13061	0.12392	0.0226413	5.00677
1691	2.49969	27.2303	-0.154694	-2.38103	0.958436	0.831595	0.481837	0.622986	0.112478	0.140099	0.021004	5.31099
1693	2.36173	48.6039	-2.29507	0.391735	-1.31856	0.0291129	0.304682	0.166938	0.130123	0.111691	0	5.1236
1696	1.14613	50.7051	-2.99344	-1.46348	-0.851997	0.212529	0.687213	0.211816	0.0305087	0.0178036	0	3.51368
1697	3.95694	29.4101	-0.0756104	0.556054	-0.781711	0.31525	0.0124015	0.253134	0.48131	0.532382	0.33919	7.19081
1698	2.51188	48.8624	-4.41633	0.320836	-0.815923	-0.642356	0.139233	-0.0481118	0.0745755	0.0566792	0	4.49759
1701	0.778151	30.3062	-2.10817	-1.67613	0.569001	0.467175	0.491067	0.479559	0.0594535	0.0325127	0	4.15065
1702	1.34242	30.3062	-0.265531	-2.365	0.139838	0.875369	0.406591	0.43797	0.0702255	0.0504872	0	4.30977
1703	1.59106	46.632	-4.53869	-0.00440023	-0.305414	-0.522545	0.199935	-0.120364	0.0363906	0.0281274	0	3.1396
1704	3.51055	42.7865	-0.94354	1.15557	-0.666385	0.208237	0.674274	0.425779	0.257437	0.260098	0.0160597	3.95673
1705	1.44716	57.9916	-0.140234	-1.28795	0.133576	0.976637	0.743122	0.606012	0.244688	0.112874	0.0588342	6.41541
1709	3.03302	45.8876	-1.88857	1.22794	-0.781086	-0.0271264	-0.0325307	0.182881	0.388218	0.320028	0.187636	5.18035
1710	1.73239	56.9831	-3.35763	-0.24954	-0.131025	-0.333973	0.261582	0.0130708	0.103144	0.0717143	0	3.77987
1711	1.51851	54.9916	-0.945389	-1.68218	-0.163437	0.830654	0.687674	0.433048	0.0634941	0.0447889	0	5.01205
1712	1.6721	52.9017	-0.908632	-1.50741	1.11021	0.576518	0.357259	0.622775	0.226251	0.142549	0.0696225	5.46897
1714	1.11394	49.0084	2.04857	-2.66736	-0.67708	1.52241	1.9933	0.791548	0.220062	0.174159	0.197033	7.02478
1715	1.61278	49.0084	-1.77852	-0.887581	-0.098597	0.674173	0.544543	0.401898	0.149247	0.122595	0.083424	6.39449
1716	1.32222	37.7079	-2.70719	-0.749102	-0.715211	0.215099	0.506032	0.145898	0.0954715	0.0745187	0.0242414	3.10978
1717	3.49122	59.8567	-0.647962	1.45617	-0.254144	0.382708	0.234002	0.20825	0.487577	0.4552	0.264351	6.46955
1718	1.23045	31.5843	-1.8576	-1.98023	-1.38581	0.677778	1.38007	0.140765	0.0316111	0.0219521	0	3.2765
1719	1.44716	26.4326	-3.02548	-1.02183	-0.621171	0.0697216	0.108298	0.095371	0.0620566	0.0390243	0	3.28225
1720	3.71441	45.8399	-0.761552	2.26004	-0.300831	-0.0538656	0.137643	0.196936	0.676109	0.661682	0.301278	5.01296
1721	1.23045	53.2107	-0.934591	-1.41755	-0.187362	0.805454	1.13324	0.380732	0.101792	0.0807823	0	3.90181
1722	3.62034	62.0702	-2.53575	1.76414	0.172505	-0.411836	0.177098	0.0526976	0.451154	0.375328	0.12751	3.46519
1723	1.04139	34.809	-3.44837	-0.8569	0.239659	-0.0751257	0.745429	0.186708	0.0437582	0.0392351	0	3.43001
1725	2.90037	66.0337	5.28586	1.1978	-0.0732568	0.955164	0.376898	0.994735	0.939256	0.95176	0.939383	6.91335
1731	3.81271	25.4579	3.6782	1.48239	-0.982729	0.582814	0.507413	0.862962	0.834932	0.769981	0.609601	5.24446
1733	2.69636	40.8848	0.821785	0.899565	-1.16796	0.558163	0.485369	0.542242	0.549774	0.587896	0.405197	6.09499
1735	2.23805	65.9466	0.504227	-0.336927	-1.57419	0.538265	0.256583	0.166229	0.279278	0.214722	0	6.54342
1736	3.67394	16.2669	0.926943	1.31567	-0.706006	0.527773	0.236856	0.508478	0.590073	0.615696	0.389281	6.49269
1737	1.6721	26.3652	-3.14318	-0.364476	-1.08509	-0.0929196	0.244169	0.121937	0.0334495	0.0320206	0	3.27443
1740	3.41296	52.2079	-2.94928	-0.90209	-2.56125	-0.107948	0.137559	-0.0136298	0.0586357	0.0754512	0	4.4271
1741	2.58883	16.3343	-4.95751	0.112254	-0.235968	-0.923993	0.11718	-0.30568	0.0277658	0.0311362	0	3.93813
1745	1.41497	37.7303	-0.91512	-1.81772	-0.995937	0.577696	1.34629	0.229952	0.0752522	0.0287188	0	4.08794
1746	2.48996	27.3708	-2.5819	-0.187383	0.140795	0.0765833	-0.0928115	0.221207	0.0919666	0.130572	0	3.29958
1815	3.23855	20.0225	-0.329192	1.68922	0.614585	0.148956	0.110004	0.326256	0.566072	0.530277	0.270133	5.78062
1816	1.14613	52.809	2.82378	-3.59838	0.20244	1.9584	1.0839	1.22841	0.331227	0.321015	0.140737	7.92555
1818	3.19368	39.6545	-2.59739	0.302237	-0.367476	-0.269025	0.0787858	0.230663	0.109828	0.099392	0	3.9243
1820	3.42472	47.1067	0.0523566	-1.26504	0.155578	0.273147	0.280809	0.342853	0.219849	0.349875	0.185722	3.76231
1821	3.50961	56.9747	-0.00808657	1.39788	0.481778	0.174353	0.266245	0.156958	0.413618	0.344412	0.117682	6.28001
1822	3.72436	13.6039	3.69044	1.19276	-0.421665	1.15296	0.982111	0.77439	0.848012	0.776206	0.668465	8.92642
1823	2.25042	35.0253	-3.63831	-0.0147839	-0.433148	-0.250693	0.281387	0.309044	0.117868	0.109026	0.053569	2.99754
1825	3.52323	15.3118	-2.05655	1.61725	-0.769224	-0.299778	0.258164	0.033921	0.448633	0.351658	0.17495	6.55452
1840	1.75587	69.6742	-0.682703	0.179954	0.135328	0.481837	0.127942	0.476311	0.328321	0.303034	0.223217	5.98702
1845	2.89209	36.014	0.371144	0.537043	-0.0523678	0.629623	0.222638	0.492161	0.461793	0.314802	0.26052	4.46226
1846	3.69338	39.7331	-1.16536	1.08119	-0.365991	0.142972	0.11447	0.202338	0.270212	0.127933	0	5.12094
1847	3.53033	56.3848	-3.26098	0.932803	0.171943	-0.595972	0.3945	-0.213643	0.166798	0.0924984	0	3.66853
1848	2.37107	46.7865	-2.4719	-0.092794	0.360333	-0.166009	0.224839	0.176411	0.160926	0.0930801	0	5.01472
1849	2.41996	46.7865	1.01925	-0.899254	0.744597	0.663909	0.13357	0.373447	0.362995	0.158313	0.225756	5.57916
1851	3.12937	54.9775	2.55561	1.98651	-0.282603	0.518647	0.0631251	0.837824	0.741791	0.758604	0.547486	7.1303
1852	3.86344	17.7753	4.61726	2.10547	-0.358172	1.16284	0.24557	0.68114	0.935919	0.924168	0.854791	8.10546
1853	1.49136	20.736	-1.86183	-0.758707	0.0942139	0.232543	0.20971	0.379603	0.154177	0.0503865	0.0246368	3.99119
1858	3.40688	52.6826	-1.58005	2.65544	-0.211398	-0.293237	0.207166	0.0231522	0.488475	0.340556	0.0136391	4.65975
1859	2.33445	50.0112	-1.50614	-0.329509	-0.643144	0.0656136	0.453357	0.0294689	0.182206	0.120369	0	5.57485
1860	3.04805	19.7978	-4.26254	0.48435	0.357324	-0.743592	0.472288	-0.328745	0.0872576	0.0302171	0	3.56748
1861	1.66276	58.7388	-2.36739	-0.178521	1.1944	-0.0826654	0.213223	0.234547	0.145248	0.0830031	0	4.38951
1862	2.60206	22.8764	-2.19542	0.219712	0.359882	-0.0850307	0.437761	0.242476	0.232732	0.162609	0.141995	4.56713
1865	2.14922	55.4719	-0.279088	0.769184	0.198878	0.26744	0.387081	0.228754	0.330962	0.144872	0.0212395	4.67228
1912	3.15685	68	0.105168	1.82436	-0.27636	0.184059	0.227369	0.281862	0.575267	0.405944	0.202342	6.03146
1913	3.83828	52.7303	-0.0658466	0.77809	1.68743	0.716377	0.246862	0.572366	0.611586	0.358743	0.346079	4.469
1915	0.90309	74.2163	0.298893	-2.52818	-0.390515	0.922304	0.764382	0.519017	0.137808	0.0595866	0.0695647	4.32535
1917	1	68.1152	-0.754945	-2.66452	1.64244	0.68428	0.697716	0.543256	0.126398	0.084582	0	5.3011
1918	3.25479	49.7669	-0.976925	0.362999	0.0802784	0.0186817	0.0624278	0.448791	0.366747	0.236869	0.0905157	4.20916
1926	2.09342	53.0955	-0.231879	-0.765732	-0.15954	0.699506	0.465815	0.708022	0.26488	0.259437	0.15506	6.70006
1929	3.45271	47.986	0.325457	1.39857	0.208525	0.3372	0.192738	0.246959	0.546265	0.320868	0.204502	7.51195
1934	2.56937	74.1264	-1.38238	0.316212	-0.463414	0.101867	0.0797455	0.303605	0.371768	0.21306	0.0379402	6.25623
1936	3.37548	53.1208	2.76165	1.91934	0.18753	0.91437	0.397613	0.69158	0.850054	0.815231	0.62961	9.87632
1937	1.04139	50	0.305323	-3.2292	0.680507	1.1035	0.580856	0.645316	0.0685868	0.0437841	0	3.9973
1939	2.35025	29.4691	-2.55352	-0.0599145	-0.577542	-0.128027	0.0884099	0.126593	0.109441	0.0732457	0	4.06645
1940	3.73981	34.1685	1.24137	0.138284	0.162829	0.602356	0.136135	0.471685	0.490683	0.404718	0.430424	4.63576
1943	3.28058	63.7472	4.18895	2.20455	-1.25501	1.03043	0.693161	0.640773	0.913959	0.832929	0.716826	10.3918
1944	2.09691	52.3427	2.90961	0.709417	0.838716	0.630853	0.501447	0.927497	0.836371	0.840003	0.752076	7.58176
1947	2.0607	43.1545	-0.864878	1.12163	-1.26305	0.251909	0.666072	0.181261	0.2943	0.199364	0	4.47467
1949	1.39794	50.5955	-3.30959	-0.638272	-0.0369615	-0.158949	0.391285	0.141022	0.0698018	0.035166	0	3.81253
1955	3.47538	42.4073	-0.476845	2.31064	-0.464368	-0.0960418	0.318519	0.132321	0.556323	0.441487	0.190746	4.865
1956	3.09061	67.8596	1.0228	2.84973	0.559558	0.496002	0.247144	0.340927	0.740667	0.696815	0.343984	7.80881
1958	2.37475	27.618	-4.62249	0.380332	-0.0631251	-0.868327	0.515673	-0.287157	0.0628479	0.0643083	0	3.85161
1961	1.51851	53.9382	-0.537409	-2.64975	2.01881	0.825091	0.200698	0.670641	0.103432	0.0651273	0	6.08162
1962	1.25527	46.7556	1.30785	-2.22818	1.00909	1.40609	0.549046	0.787072	0.249021	0.181712	0.163381	5.41541
1971	3.0799	20.1685	-2.4287	0.753097	0.684748	-0.0398696	0.237987	0.0258075	0.18835	0.17001	0	3.95716
1973	1.44716	67.5899	1.86414	-2.20425	0.485783	1.32635	0.537353	0.942034	0.500621	0.373975	0.249791	8.00652
1975	2.44871	58.691	3.5657	-0.151399	1.58378	1.55351	0.74168	0.832905	0.814923	0.733375	0.681619	9.41286
1976	3.18977	44.8736	-2.28672	1.00682	-0.633135	-0.214948	0.0999791	0.0584063	0.187403	0.107072	0	4.20738
1977	2.37475	42.3989	-1.3246	1.25505	-0.316064	0.059296	0.303926	0.271027	0.286002	0.327188	0.141928	6.2251
1978	2.68574	68.382	-2.6221	1.47177	-0.336114	-0.142341	0.193337	-0.0714008	0.315645	0.241215	0.0306158	6.64645
1995	2.07555	43	-2.35501	0.184514	0.0279848	-0.185723	0.193556	0.14776	0.155512	0.120628	0	5.45496
1996	2.03342	59	-0.611986	-0.391357	-0.0117942	0.627301	0.240162	0.556713	0.270442	0.204515	0.186469	5.33871
1998	0.90309	55	1.86863	-3.65759	0.343217	1.70465	1.49376	1.02938	0.17023	0.104731	0.0364178	5.1293
1999	1.14613	55	-0.804877	-1.48237	0.52794	0.652015	0.522238	0.412877	0.0931185	0.0417182	0	4.18396
2000	1.54407	45	4.14488	-1.44505	1.29714	1.75097	1.12094	1.03145	0.762255	0.681969	0.547801	8.589
2001	1.54407	51	-0.563516	-0.904673	-1.03375	0.44173	1.02024	-0.0393795	0.171996	0.0548961	0	3.85769
2003	3.15625	57	0.184439	1.53477	-0.16797	0.412449	0.291164	0.320876	0.503115	0.368304	0.230619	7.63097
2005	1.11394	55	-0.535678	-2.57536	1.156	1.03742	0.62236	0.54516	0.0697423	0.0389551	0	4.02218
2008	1.47712	46	-2.882	-0.997269	0.818736	-0.104033	0.268305	0.163195	0.0654621	0.0431844	0	5.5609
2009	3.34869	53	5.96474	2.106	-0.776006	1.43632	0.629614	0.949419	0.967933	0.941488	0.999906	9.50213
2010	2.04139	27	-1.49846	-0.219435	1.17413	0.510165	0.242273	0.368235	0.232513	0.181672	0.171111	6.2826
2011	2.20952	30	-3.18425	0.232589	0.890285	-0.325054	0.32294	-0.0601556	0.115062	0.0624873	0	5.56899
2012	3.39777	27	0.553337	1.91169	0.174712	0.10805	0.260442	0.298389	0.686742	0.450963	0.266888	7.10832
2013	2.97451	45	-2.54707	1.29975	0.284163	-0.332972	0.111248	-0.0150938	0.195516	0.100996	0	4.63472
2014	3.07482	65	-2.90922	0.36904	0.330374	-0.100133	0.226204	0.0176725	0.161875	0.0669603	0	4.14422
2015	1.95424	19	0.756952	-2.86041	0.548797	1.17113	0.368024	1.02584	0.115488	0.117499	0.0429388	5.47398
2016	3.10415	52	-2.14347	0.848174	0.070734	-0.0299762	0.256815	0.114526	0.241553	0.193947	0.0363894	6.63563
2017	2.43136	62	1.56308	1.36241	-0.146448	0.60053	0.123533	0.463583	0.667863	0.554987	0.428632	8.14161
2018	2.4133	40	-2.63644	0.596585	-1.73778	-0.185757	0.487032	0.0121131	0.118756	0.0603231	0	3.86832
2019	2.2014	26	-2.56923	-0.366085	1.07069	-0.277738	0.199073	0.142287	0.114944	0.0640202	0	4.23964
2047	2.08636	15.9	-5.06107	-0.433408	-0.571784	-0.808839	0.276411	-0.241273	0.0466198	0.0151751	0	3.19546
2049	3.57426	20.3	2.6205	1.38116	-0.179933	0.849423	0.318189	0.702027	0.724799	0.778451	0.652104	7.3801
2050	1.14613	52.37	-1.71594	-1.31427	0.439351	-0.0845157	0.68648	0.344838	0.0814866	0.109856	0	3.74695
2051	1.14613	53.1	-2.97627	-1.38621	-0.754103	-0.060211	0.811881	0.0218623	0.0394356	0.0242663	0	3.43381
2054	3.74445	37.24	3.98013	1.17633	-0.244213	1.21212	0.392975	0.841348	0.855429	0.772377	0.864274	7.64753
2055	3.74445	37.24	1.35118	1.44936	-0.748187	0.664856	0.242328	0.542574	0.662479	0.473529	0.469389	6.81171
2057	3.74601	37.24	1.23116	2.44142	-0.212322	0.347064	0.295875	0.424825	0.800113	0.704061	0.439617	5.65672
2058	2.84942	44.87	-3.92245	0.989899	-1.1536	-0.852343	0.134361	-0.291323	0.108894	0.0684008	0	6.02235
2059	2.84942	44.87	-3.60359	0.639627	-0.904791	-0.81747	0.173208	-0.0989854	0.0800464	0.0543534	0	3.94537
2060	2.0569	25.56	-3.10423	-0.669261	-0.182608	-0.379614	0.807922	-0.0557039	0.0778804	0.065657	0	5.22702
2061	3.33244	27	-2.70276	1.38766	-1.32402	-0.434016	0.431445	-0.224799	0.188999	0.122573	0	6.04851
2062	1.07918	61.7	0.229408	-2.59326	-0.684426	0.840473	0.391365	0.70558	0.191955	0.135753	0.0572127	4.66331
2063	3.87483	16.78	3.66788	1.75947	-0.811895	1.23247	0.312371	0.747424	0.83737	0.745092	0.599367	7.66236
2067	1.96379	58.2	-0.316366	-0.726531	-0.958191	0.437943	0.128755	0.48743	0.205329	0.134615	0	5.07237
2068	3.33566	57.7	-1.36334	-1.04269	-1.48243	0.378538	0.28058	0.0401806	0.157566	0.0759306	0	4.43433
2070	3.74609	54.76	-1.52632	1.26549	-0.318251	-0.328363	0.222223	0.0818926	0.346634	0.199311	0.0682433	5.34829
2072	3.73862	49.13	0.653979	1.97418	0.301432	-0.205071	0.140457	0.437821	0.69295	0.628757	0.417836	3.85049
2073	2.1959	34	-1.51338	-0.835391	0.834926	0.259451	0.813156	0.128973	0.112649	0.0898338	0	5.47626
2074	3.47465	24.9579	0.391482	1.70977	-0.962911	0.300759	0.219183	0.52481	0.540514	0.524412	0.294272	5.64761
2076	3.48287	46.17	-1.62924	0.445399	-0.137516	0.212989	0.222472	0.271654	0.167145	0.111271	0	4.5255
2078	3.55449	21.3118	1.21612	0.302066	-0.509742	0.745827	0.684804	0.423256	0.479288	0.231388	0.143525	5.11114
2081	2.04922	54.48	0.704738	-1.53085	-0.565854	1.17712	0.541449	0.544351	0.337713	0.172059	0.134454	6.98401
2082	3.22011	17	-0.948619	0.402466	0.43289	0.366226	0.403236	0.318629	0.243747	0.121104	0	7.39212
2084	2.34635	58.2	-1.36627	0.106401	-0.17212	0.285634	0.247521	0.204701	0.256586	0.113276	0.0110547	6.02581
2085	3.12678	53	-2.4176	0.829624	-0.546166	-0.238075	0.364023	0.0193704	0.213363	0.138989	0.0398813	5.4472
2086	3.61595	42.5	2.32387	-0.395759	0.942817	0.974283	0.227325	0.634731	0.63513	0.355289	0.464834	7.86621
2087	3.62138	28	-0.235045	1.78863	-0.287807	0.0822093	0.516317	0.0866794	0.556205	0.304027	0.138363	5.93286
2090	2.15229	60.4	0.434841	-0.537072	0.92329	0.809006	0.204333	0.638701	0.373914	0.258837	0.225082	6.44669
2091	3.85114	23	-2.26019	0.450122	0.0592306	-0.273002	0.306165	0.10553	0.118781	0.101639	0	4.50474
2138	2.99782	54	-1.91929	0.984415	0.113243	-0.0538994	0.370956	0.140462	0.393709	0.222522	0.209168	4.84074
2139	2.47567	52	-1.19633	1.11929	0.343267	0.0810894	0.222023	0.152013	0.384436	0.317432	0.0958399	6.17013
2140	1.62325	66	0.588155	-1.78487	0.19188	0.99039	0.430007	0.657608	0.204979	0.112942	0.151792	6.66821
2141	1.36173	51	-0.123269	-0.340174	0.683372	0.703478	0.416162	0.613382	0.358855	0.206641	0.310101	5.58468
2143	2.18469	46	3.50509	-0.256162	0.520954	1.43676	0.172171	1.00816	0.763883	0.68119	0.678486	8.14054
2144	2.80889	40	-1.65201	-0.222281	-0.372201	-0.0746989	0.198116	0.416665	0.218291	0.150402	0.0556787	4.31437
2145	3.64167	58	-4.11213	1.37591	1.0188	-0.505131	0.813001	-0.343691	0.169587	0.116924	0	3.91429
2148	2.85126	54	-2.32357	0.439177	0.500452	-0.464128	0.143367	0.193991	0.23978	0.239426	0.196828	3.80939
2149	3.48996	52	-1.1203	1.25465	-0.128788	0.00502869	0.280941	0.33708	0.388964	0.316897	0.189467	4.85638
2150	3.46225	70	2.21733	2.53813	0.0463723	0.374226	0.312399	0.63247	0.919381	0.88815	0.586338	6.70663
2152	3.06744	24	-0.50205	0.0623233	-0.262287	0.143386	0.0382612	0.630725	0.350136	0.192061	0.248842	4.53901
2153	2.91062	41	-3.5698	0.677493	-0.100952	-0.449479	0.270027	-0.102917	0.0928884	0.0587897	0	4.01587
2155	3.79616	53	-1.886	1.3465	-0.30611	-0.234651	0.126089	0.0684279	0.276476	0.199473	0.0191179	4.5346
2156	3.40773	59	1.03538	1.82257	0.94276	0.516215	0.332003	0.398084	0.769635	0.580597	0.469197	7.76029
2157	3.04922	59	1.68724	1.07767	0.491204	0.843368	0.511649	0.653458	0.642185	0.495893	0.472719	6.74955
2158	2.98363	42	-0.738841	0.99735	1.16135	0.113648	0.232687	0.254589	0.592081	0.389909	0.348412	5.61569
2200	1.70757	53.1461	1.00163	-1.87239	1.69962	1.09355	0.492986	0.870647	0.370839	0.238439	0.161345	8.73679
2201	3.51014	32.9466	4.74797	0.711215	0.640717	1.50783	0.451349	0.973178	0.965249	0.948852	0.898011	10.0595
2202	1.99564	56.1264	1.69573	-1.20191	0.897275	1.36071	0.422573	0.859652	0.395368	0.253547	0.339373	7.51756
2225	2.45332	54.5674	2.98136	1.21812	0.81749	0.949178	0.149337	0.802995	0.862494	0.752085	0.780189	6.97212
2232	3.10003	60.5787	-2.74428	1.15956	-0.255201	-0.344945	0.318668	-0.00236624	0.25117	0.122417	0.00564581	4.69002
2252	1.70757	63.677	-1.41725	-1.26918	0.139587	0.535649	0.386707	0.385445	0.0856248	0.0506051	0	3.86549
2253	3.08672	39.8708	4.01036	1.93704	-0.573281	0.6849	0.591524	0.939764	0.961007	0.93209	0.840073	6.50381
2254	1.95904	42.0225	-3.84326	-0.658059	0.2723	-0.34257	0.546932	-0.0204578	0.0401989	0.019706	0	3.57292
2256	1.96379	48.1938	-2.22206	-1.38039	-0.0423283	0.0405549	0.264447	0.126638	0.113764	0.0602527	0	6.24058
2258	3.45148	54.8904	-0.578955	-0.126672	0.0616727	0.32596	0.11186	0.263428	0.312831	0.264409	0.198765	6.32304
2259	3.04218	31.0112	2.56082	1.84522	-0.496588	1.12383	0.531413	0.651636	0.778159	0.804869	0.51191	7.32986
2262	3.20844	41.8848	1.62826	-0.40917	-2.01032	0.989052	0.141914	0.593779	0.465018	0.443138	0.153937	6.59761
2263	3.36229	18.4101	-0.377492	1.30133	-0.973212	0.429878	0.38178	0.0663958	0.420696	0.209959	0	4.63472
2264	2.5682	63.8539	-3.14636	0.103135	0.287846	0.122303	0.333127	-0.000951474	0.174992	0.108581	0.0652075	4.50789
2265	1.91381	66.7275	0.704289	-1.31166	0.122596	1.00663	0.377054	0.706795	0.331115	0.323492	0.245835	6.52248
2267	2.63043	82.1545	-1.6524	0.620855	-1.09839	0.196407	0.130848	0.0639883	0.277541	0.201977	0.0766824	5.20132
2268	2.95231	46.9803	-2.12119	0.619747	0.204761	-0.206966	0.362133	-0.0227876	0.169564	0.138204	0	4.59931
2269	2.03743	84.0674	-2.16578	-0.424683	0.0954148	0.131462	0.275846	0.127528	0.152654	0.0950177	0	4.23465
2270	3.5557	56.8624	0.60158	1.50929	0.468891	0.161208	0.251462	0.515683	0.59891	0.635779	0.523159	5.38735
2271	3.15259	39.3624	-2.8705	-0.499893	-0.823539	-0.313942	0.115642	0.140112	0.112507	0.0950548	0	3.61604
2272	1.17609	68.986	-1.5209	-0.724008	-0.759152	0.0339696	0.231687	0.25658	0.214348	0.280255	0.0873784	5.16557
2273	1.81954	37.0562	-2.61401	-0.889157	-0.439437	0.0952342	0.699969	0.190363	0.0791232	0.0729983	0	3.64401
2274	1.39794	74.1264	-1.81776	-1.74614	-0.122792	0.458723	0.347367	0.24934	0.0856672	0.0595131	0.0169178	3.49662
2275	1.99123	64.6882	-1.02031	-1.31699	0.196564	0.524688	0.368502	0.468495	0.161493	0.141544	0	5.15773
2276	1.85126	69.9185	2.04272	-2.07696	1.33663	1.57532	0.289833	0.947171	0.35818	0.307957	0.253912	7.07287
2277	1.93952	53.4579	-1.86252	0.588968	-0.394189	0.0699497	0.573375	0.0712608	0.321759	0.179726	0.107275	6.46438
2278	1.86923	86.3399	0.44746	-0.623746	0.616056	0.633356	0.190876	0.567237	0.398187	0.321007	0.271195	6.95347
2279	1.97772	37.0562	-1.98315	-1.58917	0.117171	0.356697	0.403427	0.500607	0.0447684	0.0398064	0	3.39476
2280	2.2833	83.9916	-2.68924	-0.0159945	-6.34006e-05	-0.0282734	0.345906	0.138634	0.209215	0.128035	0.0620627	4.5392
2281	3.73751	21.9888	-1.31929	0.64754	0.0502736	0.164149	0.426659	0.304827	0.486083	0.312532	0.158047	7.23837
2282	2.57054	36.2921	-4.57181	0.275295	-0.00259595	-0.859683	0.0981271	-0.0343701	0.0684318	0.0395773	0	3.72217
2283	2.56229	59.9129	-0.927813	-0.130944	0.415175	0.202656	0.275794	0.512194	0.257697	0.374401	0.257978	5.09545
2285	1.96848	62.5393	1.0242	-0.980432	-1.01069	0.861726	0.638435	0.382984	0.192712	0.144251	0	4.72985
2286	1.44716	53.7051	-0.643539	-1.86688	0.059109	0.689783	0.303534	0.643242	0.252317	0.206767	0.0815187	4.09598
2288	1.92428	65.8736	-1.39167	-0.0569427	0.281314	0.133878	0.374151	0.227607	0.234757	0.192842	0.0920866	5.35183
2290	3.07078	66.9045	-4.10343	1.64832	1.10136	-0.78474	0.574623	-0.133073	0.304939	0.206146	0	4.6147
2294	2.77232	45.1264	-2.41588	0.151175	-0.213017	-0.0274627	0.151795	0.0789695	0.143481	0.0454771	0	3.56529
2295	2.40993	24.5225	-3.34471	0.774978	-0.540735	-0.10551	0.299128	-0.204872	0.137525	0.062765	0	3.60724
2298	2.90634	36.0225	1.04898	1.52324	-0.839117	0.52757	0.554549	0.425502	0.497963	0.487396	0.216841	6.5721
2299	1.96379	50.3455	-2.49176	-0.880446	-0.600845	0.248549	0.159371	0.307393	0.097026	0.0848421	0	4.10076
2300	2.60638	68.9663	3.44225	-0.778895	0.745422	1.72537	0.0990139	1.11926	0.683574	0.714302	0.576302	8.18496
2302	3.23325	44.7753	4.76576	1.50732	-0.230548	1.87413	0.416159	0.841469	0.931664	0.908383	0.835887	9.80458
2303	3.36116	44.1685	0.570654	0.522546	0.15484	0.636818	0.172433	0.332411	0.465955	0.366866	0.200094	7.83429
2304	2.54283	47.6096	-0.988442	0.694157	-0.289813	0.378736	0.544359	0.159985	0.254027	0.226311	0	5.59546
2305	3.61119	54.559	1.78965	0.755464	-0.686829	0.965207	0.547623	0.572508	0.550893	0.3568	0.207903	7.54428
2306	2.67852	48.2949	-1.66439	-0.317176	-0.138803	0.512486	0.285963	0.221615	0.181039	0.113058	0.0262105	4.24379
2307	2.55871	41	-0.473112	1.2627	-0.818596	0.633769	0.315632	0.178739	0.409966	0.401074	0.233397	6.43844
2309	1.99123	29.868	-2.75839	-0.27975	-0.0502076	0.222676	0.528129	-0.0122752	0.0931855	0.0387957	0	3.74727
2312	2.8451	49	-2.81465	0.610172	-0.204728	-0.264073	0.234097	-0.0149839	0.131465	0.0861345	0	4.41075
2319	3.06707	35.1348	-1.71301	0.570778	-1.8557	0.27206	0.164334	0.0343492	0.208169	0.10857	0	4.09814
2324	2.0086	43.2837	-3.20637	-0.238332	-0.290905	-0.152039	0.19739	-0.0452053	0.100333	0.0449491	0	3.72421
2325	3.28466	34.059	-1.40327	1.01938	-0.295305	0.414174	0.305055	0.316598	0.349318	0.267791	0.189199	5.03702
2327	3.48643	60.6236	5.14522	0.145252	0.8939	2.10176	0.452298	1.14957	0.933063	0.921054	0.85372	9.08301
2328	3.49996	60.6236	-1.50528	0.816594	0.34113	0.744385	0.275925	0.172046	0.439163	0.215449	0.22795	6.49169
2332	1.95424	22.8652	-3.99476	-0.292468	0.0496203	-0.225487	0.270143	-0.194042	0.0625892	0.0282432	0	3.68512
2335	3.57438	24.8904	1.88209	1.10682	-0.0100692	0.883347	0.382884	0.390773	0.554833	0.489972	0.293999	8.00337
2336	1.94939	84.4298	-2.00445	-0.997606	0.486623	0.591222	0.258861	0.229205	0.120468	0.0671005	0	4.93881
2340	1.92428	28.0478	-3.24522	-0.806672	0.035717	0.0469565	0.22397	0.00257384	0.0533421	0.0425491	0	3.483
2341	1.6721	35.3343	-2.35172	-1.32421	-0.0988525	0.36129	0.370456	0.22209	0.0575896	0.0341706	0	3.8265
2343	3.45454	59.8904	-0.345475	-0.541699	0.163608	1.02037	0.211719	0.566716	0.364965	0.278928	0.220513	4.98358
2344	3.46165	58.0225	1.878	2.24938	0.392305	0.530635	0.599893	0.856231	0.867886	0.840859	0.590412	4.8603
2345	2.02531	58.6854	-2.50956	-0.112267	-0.446385	0.202939	0.208911	0.214175	0.12636	0.0874376	0	4.60412
2346	2.57054	44.6011	-1.76847	0.917207	0.223335	-0.0558321	0.199091	0.321092	0.346214	0.283825	0.19231	5.30461
2347	2.23553	54.3961	-1.35508	-0.309555	0.240672	0.0932121	0.16718	0.295965	0.12786	0.123643	0	6.9495
2349	2.09342	86.3399	2.58396	-0.765343	0.936118	1.22682	0.211145	1.03316	0.612707	0.462527	0.480674	6.76257
2350	1.98677	68.986	-1.66459	-0.65358	0.456224	0.423233	0.244475	0.301857	0.257745	0.243132	0.11152	6.22529
2351	2.60638	66.0646	-1.07324	0.19476	-0.284954	0.353376	0.755965	0.325797	0.275221	0.187721	0.0276403	5.38092
2352	0.954243	26.1433	1.20953	-3.97269	0.598903	1.47732	0.643877	0.824236	0.0747354	0.0907089	0	5.53932
2356	2.53403	18.0562	-3.54072	-0.62807	0.158612	-0.440227	0.207015	0.332082	0.115636	0.0422191	0	3.70769
2358	0.90309	55.9438	-0.838644	-2.17786	1.36612	0.742455	1.45636	0.484303	0.0644286	0.052391	0	4.11557
2359	1.04139	80.5758	-3.11229	-0.641891	0.246381	-0.0226102	0.509184	0.1605	0.112808	0.0891719	0	4.63094
2362	1	72.3989	2.28472	-2.54032	1.23316	1.44515	1.257	1.06505	0.356957	0.299525	0.210527	7.20253
2363	2.07555	34.132	0.636782	-1.53079	0.00688072	0.955803	0.400139	0.65317	0.25603	0.191808	0.164584	5.89294
2364	3.24055	50.1067	0.525924	0.689728	0.643582	0.366069	0.223403	0.667793	0.617428	0.602103	0.507351	4.94106
2365	2.39094	62.5393	-0.416204	0.485225	0.140689	0.293805	0.180405	0.662498	0.453391	0.315306	0.326185	5.89388
2366	3.19145	52.7219	-0.24847	1.8112	0.703231	0.0211025	0.0100863	0.492184	0.75368	0.6457	0.47218	5.50835
2368	2.88649	53.941	-0.0650956	1.3933	0.514772	0.266013	0.198993	0.446734	0.571419	0.511045	0.402901	5.32896
2370	3.5791	63.9494	1.3358	3.44111	0.765135	0.219565	0.445619	0.384006	0.920693	0.846069	0.407463	5.66195
2373	1.90309	55.9438	1.48541	-2.27208	1.53667	1.35894	1.3809	0.801956	0.332536	0.292281	0.161528	8.35209
2374	1.68124	50.9157	-0.532585	-0.309873	0.935675	0.616732	0.429136	0.520355	0.326747	0.258684	0.265117	6.21526
2375	3.02898	34.6826	-1.72534	0.294631	-0.241813	-0.019725	0.169641	0.275184	0.249974	0.159623	0.0600809	4.15386
2377	1.79934	73.4663	-2.60997	-0.256089	-0.326708	0.303263	0.388665	0.162196	0.140357	0.104317	0	4.71676
2378	3.79713	43.7331	-1.99171	2.0453	0.847673	-0.180821	0.390999	0.266775	0.571831	0.418813	0.276167	5.68812
2379	1.716	69.4017	-2.75424	-0.708181	0.273765	0.226885	0.53079	0.235534	0.0944198	0.0741719	0	3.74461
2382	1.92942	38.3876	-1.12245	0.0493328	-0.701247	0.771838	0.53256	0.18656	0.15144	0.0737321	0	5.28498
2383	2.95665	58.6742	0.268176	0.672477	0.294735	0.9349	0.325817	0.431807	0.429362	0.37597	0.207719	7.18675
2385	3.65973	51.5	3.1949	1.62069	-0.0158521	1.32696	0.462211	0.776692	0.902023	0.842503	0.749452	6.02696
2387	3.80305	42.4017	3.01949	1.54535	1.32654	0.922244	0.353618	0.680718	0.920413	0.922729	0.750686	9.22112
2389	2.56937	27.4242	-3.49695	0.786844	-0.195321	-0.128216	0.326491	-0.141601	0.167086	0.103936	0	3.67471
2390	1.85733	20.059	-3.76021	-0.782206	-0.137138	0.224199	1.004	-0.106061	0.0384963	0.0185413	0	3.34968
2391	1.85733	20.059	-3.72635	-0.693376	0.569288	-0.00041847	0.632815	-0.0319357	0.0627689	0.0312984	0	3.52298
2394	1.20412	57.1629	-0.944428	-2.33005	1.47122	1.1109	0.501669	0.455626	0.102818	0.0605633	0	4.1279
2395	3.52569	34.4494	1.96043	-0.288834	0.961712	1.72509	0.53289	0.597117	0.637637	0.514144	0.478851	8.85133
2398	1.95424	66.2107	-2.6348	-0.320602	0.389344	0.450211	0.108258	0.218266	0.159697	0.0975729	0.0467696	3.79543
2399	3.37236	50.6096	3.65698	-0.297615	1.74913	2.03408	0.259234	0.879583	0.74769	0.709453	0.644215	9.67767
2401	2.0086	69.3202	-2.11231	-0.694708	-0.0168106	0.689881	0.234064	0.158114	0.0890136	0.0408284	0	3.87808
2402	2.25527	54.736	-3.88558	-0.179448	0.0972916	-0.0795872	0.132392	-0.136265	0.0970322	0.0664387	0	3.76741
2403	2.12057	67.5365	-1.90198	-0.71601	0.862013	0.928974	0.339839	0.58351	0.301498	0.190846	0.12723	5.58127
2404	1.04139	67.5365	-1.18928	-1.72518	1.01589	0.648995	0.95828	0.346444	0.108419	0.0686374	0	5.40088
2405	1.88649	83.7697	6.12015	-1.19871	0.533636	2.47358	0.464699	1.19911	0.907107	0.923265	0.697169	9.96071
2406	3.73965	30	1.73598	2.2847	-0.262562	0.967159	0.254359	0.397858	0.809546	0.783691	0.514863	6.24249
2407	2.08279	53.8933	-3.60074	0.0479908	0.888217	-0.186362	0.316243	-0.0929688	0.0946774	0.0492608	0	3.80715
2408	1.83251	27.3652	-3.79945	-0.370004	0.458422	-0.248795	0.491859	-0.0467748	0.0810927	0.0351368	0	3.61062
2409	2.02938	57.132	-3.35575	-0.577907	0.294764	0.0599083	0.598172	-0.0698977	0.14831	0.0616569	0	5.13884
2410	3.26788	38.9017	-1.52647	0.20729	0.0219575	0.491532	0.217483	0.124142	0.243633	0.13139	0	6.50154
2413	2.03743	77.6629	3.31586	-4.38266	-0.540029	2.55419	0.921381	0.837761	0.373383	0.211929	0.0890708	9.20638
2414	3.41397	47.0871	-2.6663	1.12963	0.691328	0.0805282	0.0925754	0.0340734	0.27317	0.199571	0	4.3858
2428	1.69897	27.4326	-3.095	-0.990712	0.181194	-0.113324	0.456475	0.321969	0.0533604	0.0283501	0	3.94348
2429	3.23603	87.2978	-0.126431	1.08286	0.900822	0.434537	0.389207	0.493517	0.551191	0.479118	0.383205	7.63089
2430	2.00432	55.9438	-0.154726	-0.9267	2.21311	0.557314	0.850682	0.572461	0.372236	0.231274	0.143706	9.28047
2431	2.29003	27.118	0.878881	-0.260829	-0.23477	1.11218	0.711755	0.644669	0.464478	0.352876	0.315116	7.78572
2432	2.04139	69.4242	-2.9915	0.0871861	-0.135695	0.0846948	0.245112	0.142585	0.0935761	0.067008	0	3.6854
2434	1.90309	24.3736	0.521691	0.448605	0.0365899	0.420639	0.227157	0.461524	0.492913	0.443464	0.282685	7.98602
2435	1.716	62.4129	1.67137	-1.76647	-0.439222	0.863768	0.679794	0.816908	0.549234	0.22571	0.275698	6.5417
2437	3.18412	40.8287	-0.120682	-0.728683	0.806548	0.48127	0.0831813	0.687848	0.366333	0.257872	0.236191	5.6644
2439	2.35025	43.4719	-0.807073	0.123979	-1.01301	0.622491	0.579422	0.376978	0.36979	0.185048	0.180485	6.21882
2440	1.50515	54.2949	-1.3846	-1.98535	-0.200723	0.754055	0.911779	0.117618	0.0683768	0.0326349	0	3.6102
2441	2.61172	47.1011	-3.05059	0.249251	0.506267	-0.209274	0.294918	0.0962871	0.227076	0.140588	0.0861929	3.74501
2463	1.90309	43.0927	-0.636323	-1.51676	1.10645	0.457469	0.801791	0.421792	0.174855	0.114257	0.0810866	4.45663
2464	2.5966	25.7921	-2.05883	0.123972	0.521143	-0.072227	0.249417	0.270691	0.246809	0.119066	0.132099	4.30132
2481	0.954243	28.7191	0.678198	-3.77382	0.901875	1.50402	0.354092	0.797382	0.0673491	0.0320846	0	5.1982
2482	2.98722	49.6208	1.07254	-0.491088	1.1432	0.756164	0.283283	0.608955	0.544988	0.330206	0.356955	5.49103
2488	3.34616	47.1854	5.58128	0.819791	1.02834	1.89483	0.78811	1.0473	0.975769	0.965167	0.957225	9.56424
2495	2.2014	59.323	0.989862	-1.22308	1.27835	0.864098	0.592521	0.670499	0.375273	0.207501	0.256712	7.08544
2498	2.33041	54.9663	-2.61415	0.309588	-0.440274	-0.435054	0.124066	-0.0393776	0.0687079	0.0460534	0	3.80958
2506	2.48572	45.5365	-2.42524	1.1054	-0.00149634	-0.156764	0.586792	-0.0839832	0.157148	0.0974363	0	5.71068
2512	1.44716	45.3315	0.771099	-1.21952	-1.68532	0.928151	0.839424	0.292784	0.166573	0.0938582	0	4.50589
2516	3.25816	38.323	-3.10175	0.470219	0.333996	-0.497238	0.0381925	-0.179314	0.1444	0.08675	0	5.74885
2517	2.62325	59.677	0.515637	1.13139	0.200312	0.559191	0.294318	0.398853	0.500805	0.345011	0.194518	7.05251
2519	3.46642	34.1882	-1.75898	1.25013	-0.567771	-0.186004	0.184762	0.0978706	0.20035	0.118862	0	4.2466
2521	3.23654	37.5843	-1.94751	-0.0311786	0.0551203	0.309215	0.321836	0.192722	0.197492	0.0614844	0	4.77094
2532	1.95424	49.4017	-1.51135	0.176291	0.489119	0.275636	0.40037	0.292579	0.262592	0.139979	0.0483099	5.95717
2534	1.70757	46.4354	0.149719	-1.79634	0.771163	0.762062	0.529995	0.531855	0.205109	0.151469	0.105867	7.13752
2547	1.91908	42.632	1.58193	-1.78607	1.25818	0.805675	0.0643973	0.857261	0.619241	0.479365	0.282086	8.02456
2550	1.07918	34.6545	0.0260211	-2.66488	0.773153	1.15309	0.659655	0.609862	0.0916171	0.0552149	0	3.59708
2557	0.845098	31.7135	1.85172	-0.280594	0.894525	0.761321	1.2205	0.719926	0.435238	0.177426	0.334698	6.68793
2561	2.53782	46.2191	-1.62058	-0.1022	0.896603	0.0976126	0.17185	0.281262	0.244864	0.173587	0	7.76568
2565	3.5417	49.5478	-1.37383	1.06193	-0.233388	0.137076	0.351462	0.162944	0.282328	0.188046	0	5.7153
2567	1.47712	26.368	-2.24894	-1.62163	0.520444	0.344895	0.649143	0.136845	0.0816692	0.0553226	0	3.70453
2569	3.28578	55.8848	-0.477896	-0.504032	0.715024	0.657592	0.42229	0.369028	0.391742	0.279981	0.274987	4.74432
2582	3.83264	17.4129	3.52468	2.58554	-1.24858	0.817583	0.197318	0.675811	0.876032	0.845014	0.609596	5.87597
2583	3.455	50.0674	-3.07557	1.32298	-0.609633	-0.716502	0.214006	-0.097456	0.136939	0.105361	0	3.45396
2584	1.43136	45.7472	-1.48744	-0.894357	0.439303	0.457629	0.280275	0.376372	0.147925	0.0934521	0	5.99316
2585	2.10721	42.4045	-1.51293	-0.42264	-0.783072	0.244579	0.698652	0.0890044	0.148457	0.0687943	0	3.49935
2587	3.14208	8.09831	-2.75205	0.481894	-0.783692	-0.249132	0.353385	-0.0898361	0.117047	0.0679284	0	4.11915
2588	1.79934	58.0028	-1.91947	-0.723112	1.47847	0.402766	0.260491	0.224555	0.120748	0.100279	0	5.53444
2591	0.477121	71.5899	-0.939019	-2.71442	0.500774	0.916719	0.62158	0.450393	0.0620561	0.0355627	0	4.12681
2592	2.96895	68.9831	-1.53725	0.871415	-0.111447	0.0767313	0.286271	0.265149	0.284714	0.167913	0.0545977	5.20962
2596	1.30103	53	-0.997951	-0.916156	0.0516842	0.268158	0.572086	0.355285	0.135031	0.0879112	0.0226	4.20009
2598	1.69897	58	-3.36927	0.0927828	-0.0525612	-0.425241	0.249926	0.0136936	0.107408	0.0375768	0	3.53755
2599	1.60206	67.4551	-0.67123	0.227132	-0.513731	0.334363	0.284798	0.329652	0.351818	0.226629	0.2016	3.77621
2600	1.5682	70	-3.04982	0.103795	-0.173961	-0.198254	0.467789	-0.046753	0.0858036	0.048526	0	4.06828
2602	0.90309	60.4017	2.25507	-3.34873	0.232803	1.80997	1.49548	1.0057	0.184156	0.125346	0.105477	6.33497
2603	1.79239	73.5899	-0.657044	-0.93251	-0.533517	0.660385	0.386828	0.426397	0.191851	0.11795	0.0170547	4.5786
2604	0.954243	61.4438	-0.5206	-1.90358	0.670931	0.835598	0.621815	0.429062	0.186696	0.101715	0.0478378	4.89508
2605	0.90309	58.3764	1.84778	-3.34248	0.126605	1.52159	1.86402	0.941612	0.222283	0.110496	0.0739989	6.22601
2606	1.17609	66.573	1.59633	-3.11674	0.0800134	1.54659	1.12677	0.528468	0.176014	0.0932239	0.0432739	5.01818
2607	1	76.8736	0.483538	-2.99495	-0.185951	1.73674	1.48997	0.463965	0.143081	0.0796082	0.042958	4.99876
2608	1.07918	55.3343	4.97574	-2.81082	0.372924	2.04823	2.1258	1.03153	0.652922	0.526782	0.407534	9.0024
2618	2.93349	28.2978	-1.09937	1.631	-0.343116	0.0422595	0.439776	0.226294	0.40674	0.35301	0.162796	8.01836
2619	2.27646	42.5056	-0.322331	-0.790197	-0.560368	0.826359	0.963735	0.412192	0.168548	0.132507	0	6.3877
2621	2.27184	46.8427	-3.11286	-0.684748	0.412227	0.0100755	0.545028	0.0281358	0.051771	0.0229589	0	3.73487
2623	1.63347	33.1713	-1.93761	-1.32221	-1.49101	0.234496	0.289379	0.0149889	0.0654138	0.0391481	0	4.04069
2625	1.68124	21.8736	-1.35556	-0.232109	0.430284	0.343603	0.377511	0.530921	0.197838	0.0971834	0	3.86163
2626	2.27416	21.8736	-2.98087	0.66964	-0.0147694	-0.175664	0.485941	-0.11681	0.11931	0.0570643	0	3.59212
2627	2.55267	49.7079	-4.27888	0.518483	0.225166	-0.55644	0.237246	-0.196826	0.0970924	0.0622159	0	3.61733
2628	0	49.7079	1.90427	-3.3664	-0.932907	1.47058	0.243934	0.790968	0.173436	0.167773	0.0824638	5.22697
2633	3.13194	21.3006	-1.00208	1.73018	0.865541	0.177547	1.43324	0.345689	0.485093	0.323174	0.0496147	6.47897
2634	2.65706	54.8483	2.64749	1.15245	1.49561	0.837961	0.200366	0.707704	0.774624	0.698535	0.639802	7.94059
2635	1.14613	54.8483	-1.28942	-1.77828	-0.0166786	0.718041	0.413348	0.350675	0.0880769	0.039515	0.0377547	3.59793
2636	1.61278	54.8483	0.395668	-3.04523	-0.170203	0.94095	1.18319	0.326047	0.0735774	0.0716632	0.000344551	3.54627
2637	2.00432	54.8483	-1.68253	-2.21364	1.51019	0.492563	0.234693	0.344681	0.0867239	0.0537423	0	3.51111
2639	3.36192	23.3567	2.3424	1.90804	-0.243778	0.960836	0.394115	0.415749	0.785792	0.586539	0.43211	8.98641
2640	3.32305	23.3567	1.57445	1.77688	0.135358	0.693572	0.581757	0.521882	0.661273	0.49061	0.349046	8.59575
2644	3.4894	50.3792	-0.533404	1.40338	-0.217053	0.219473	0.299932	0.248612	0.510258	0.367031	0.142629	7.61414
2645	2.04922	52.764	-1.28929	-0.127782	0.135183	0.338272	0.56034	0.276641	0.146797	0.0858991	0	5.84184
2646	2.61172	43.3933	3.65701	1.17454	1.1479	1.02919	0.392756	0.785387	0.853318	0.755951	0.779159	9.80217
2647	2.81823	43.3933	0.62597	1.32346	0.670909	0.321131	0.10932	0.321638	0.58478	0.371211	0.244953	6.64519
2648	1.99564	43.3933	0.188651	-1.39648	0.498242	0.811883	0.19562	0.448659	0.18311	0.196168	0.0896936	4.51172
2653	2.86094	62.1742	0.251707	0.777933	0.868836	0.273728	0.32121	0.357098	0.456642	0.286322	0.212626	6.1662
2658	2.86688	22.7584	0.970948	0.160523	1.47582	0.605921	0.501428	0.613127	0.561558	0.429369	0.36331	7.56297
2659	2.7185	22.7584	1.97311	1.33666	0.801663	0.758728	0.4044	0.625139	0.815023	0.745671	0.61291	8.56755
2663	1.57978	38.514	-2.6711	-0.500165	0.00183582	-0.0310934	0.331855	0.101629	0.0830937	0.0384857	0	3.89295
2668	2.43297	49.1882	-1.83687	0.699119	0.206556	0.0689833	0.327133	0.111381	0.168935	0.12332	0	5.2988
2670	1.5682	27.2725	1.23665	-2.78208	-1.0634	1.3814	0.683361	0.440182	0.213	0.116391	0.115361	6.22157
2672	2.1959	27.2725	-1.91082	0.398254	-0.262182	0.000254122	0.493903	0.0933764	0.219753	0.0897993	0	4.88979
2673	2.01284	44.7893	-3.23439	-0.0245425	0.495362	-0.373307	0.683347	-0.0681283	0.0699938	0.0444493	0	4.49173
2677	2.6981	31.0758	-3.4547	0.205344	1.10933	-0.597548	0.115545	-0.0545292	0.0452025	0.0372593	0	3.85879
2684	1.38021	62.2949	1.69059	-0.0853753	1.67247	0.90052	0.798957	0.542266	0.479381	0.562654	0.467655	6.19229
2685	1.70757	62.2949	-0.0280539	-0.965258	2.00487	0.540962	0.512399	0.373589	0.331402	0.287259	0.191346	5.97275
2687	2.64444	43.6966	-1.97231	0.82915	0.890415	0.167759	0.38407	0.145424	0.341078	0.223576	0.0722009	5.94769
2688	1.25527	60.2921	0.711294	-2.69242	1.86559	1.11564	0.716047	0.820349	0.348687	0.161988	0.0484694	8.85291
2694	3.66238	44.382	2.07135	2.00164	0.40602	0.770999	0.530059	0.500225	0.781479	0.635356	0.483088	8.07248
2698	2.61384	73.618	1.04276	-0.20122	0.892639	0.947983	0.365183	0.72369	0.448	0.199117	0.361633	4.0561
2702	1.70757	62.2949	0.860176	0.872816	1.11498	0.528246	0.282293	0.402044	0.680539	0.506848	0.391631	6.70773
2703	2.87564	60.9831	-0.695728	0.961672	0.445911	0.03564	0.310949	0.401911	0.377992	0.300822	0.111191	6.51729
2705	2.02531	21.3904	-3.31226	-0.337889	-0.415738	-0.236624	0.405032	-0.0323571	0.077131	0.0401927	0	3.5067
2707	1.38021	21.3904	-0.429425	-2.89974	1.67894	0.96768	0.853775	0.737848	0.0699943	0.0462329	0	3.57547
2708	1.64345	21.3904	0.368234	-2.32172	0.977092	1.01045	0.683083	0.752657	0.133805	0.061577	0.0533644	5.81929
2709	2.45332	41.8933	-3.19022	0.283589	0.572217	-0.611657	0.426497	-0.0761139	0.109439	0.0398781	0	3.76764
2710	1.44716	69.6039	-0.0934263	-3.27025	1.21171	1.20907	0.620322	0.773401	0.0748575	0.0438455	0	4.20664
2715	2.59988	25.486	-0.251676	1.00868	-0.24533	0.315591	0.580388	0.287534	0.216253	0.140657	0	6.04329
2718	2.79934	21.7753	-3.48094	0.341774	0.579754	-0.515006	0.422473	-0.0730686	0.183035	0.117416	0	6.08725
2719	1.44716	2.94944	-2.93125	-1.1011	0.0773176	-0.0972076	1.05757	-0.0340697	0.0592206	0.0223968	0	4.04591
2720	2.25527	2.94944	-3.50112	-0.679748	-0.0933654	-0.371311	0.502411	-0.0711659	0.0730695	0.0383873	0	3.57414
2721	2.60746	42.986	-1.06146	1.18501	0.338753	-0.139628	0.514571	0.132902	0.311488	0.146983	0	6.89028
2722	1.32222	42.986	2.01529	-3.01304	0.471082	1.53009	1.38586	0.756922	0.165004	0.132085	0.11546	5.38822
2725	1.98227	18.3287	-1.7434	-0.400475	0.300636	0.144164	0.294955	0.210472	0.103183	0.0448662	0	3.45346
2728	1.81291	27.5084	-3.17898	-0.872707	0.0386742	-0.0570344	0.200709	0.0697977	0.0618543	0.0420271	0	4.24532
2729	2.45939	64.4719	2.0327	0.712545	1.67719	0.481887	0.134259	0.874131	0.724643	0.71786	0.595014	7.55409
2730	1.74819	64.4719	1.33916	-1.48065	1.60306	0.807184	0.261577	0.808346	0.374237	0.295708	0.255623	7.32042
2731	2.95182	42.382	-1.04584	1.69368	0.0533236	0.0172641	0.191875	0.256931	0.408266	0.269742	0.107274	6.23979
2732	2.34044	29.6994	-3.12518	-0.028802	0.543924	-0.375459	0.123708	-0.0478015	0.104173	0.0573834	0	3.4115
2733	1.39794	29.6994	-4.32984	0.054729	0.24801	-0.719327	0.690036	-0.231611	0.0539742	0.0371485	0	3.59841
2734	2.49693	48.382	-1.78626	1.14937	-0.91958	-0.0348688	0.3102	0.0847706	0.298396	0.138461	0.030609	5.14368
2735	2.90037	56.2584	-4.20643	0.769036	0.301483	-0.945169	0.226332	-0.117244	0.0873504	0.0358285	0	3.97752
2736	2.6464	56.2584	-3.57746	0.608195	0.7551	-0.492166	0.450217	-0.0865247	0.130402	0.0882286	0	5.67173
2737	2.25527	60.0815	-0.197466	-1.71261	1.21739	1.14001	0.897149	0.573486	0.229171	0.133356	0.061811	7.76499
2739	2.06819	58.3567	0.944269	-1.20245	0.256939	0.88467	0.24124	0.506792	0.348177	0.192882	0.243	5.66882
2741	2.49136	13.7528	-1.00964	0.116959	0.372867	0.133792	0.354077	0.449464	0.254989	0.262452	0.024954	5.82217
2742	2.58206	13.7528	-0.351086	-0.966754	1.28079	0.661365	0.506631	0.549174	0.257232	0.155222	0.0878399	7.11514
2743	2.64738	13.7528	1.66751	-0.30076	0.0774493	0.873196	0.344247	0.806889	0.450935	0.376156	0.231422	7.86025
2744	1.44716	50.3202	-2.50378	-1.29571	0.229689	0.297338	0.317349	0.347629	0.0586854	0.0346986	0	3.70962
2745	2.66276	56.2893	-1.60373	-1.57451	0.29339	0.615296	0.807234	0.479608	0.0891811	0.0790839	0	4.03111
2747	1	58.6039	-2.42356	-1.61094	0.911009	0.258247	0.503908	0.184334	0.0381191	0.0289193	0	3.33027
2748	3.08243	42.927	-3.36514	0.771925	-0.376147	-0.512497	0.150395	-0.104285	0.108708	0.0573379	0	3.65573
2750	1.49136	11.3596	-2.85912	-0.366511	1.36419	-0.205587	0.134452	0.0794276	0.103897	0.0374596	0	3.67979
2751	1.94939	11.3596	-3.11316	-0.366118	0.903037	-0.307359	0.924579	-0.00170639	0.0730039	0.0242995	0	3.80919
2752	2.44716	11.3596	-3.79921	0.66108	0.313393	-0.670524	0.256792	-0.156365	0.118374	0.0458774	0	3.96161
2753	2.74194	11.3596	-4.38394	0.857334	-0.0156626	-0.889034	0.227784	-0.264518	0.0767407	0.0513121	0	3.3193
2754	2.51851	21.8118	-3.92699	0.587893	0.76171	-0.653648	0.50234	-0.279709	0.077437	0.0621115	0	3.86501
2755	2.80618	21.8118	-4.7627	0.854039	0.0638863	-1.0183	0.230473	-0.279957	0.0824263	0.0530467	0	3.47858
2758	3.37511	59.2022	1.08797	0.349832	0.98246	0.853853	0.351767	0.584533	0.519798	0.269037	0.359984	6.89125
2759	3.40671	59.2022	-3.14219	1.12441	0.483056	-0.417152	0.152516	-0.019025	0.225095	0.146201	0	5.05889
2763	1.43136	58.632	-0.75892	0.358176	0.438742	0.274527	0.167726	0.308441	0.43569	0.331918	0.338983	3.964
2766	3.51943	55.5787	1.84245	2.01584	0.241685	0.777234	0.407499	0.512596	0.735034	0.553002	0.380339	8.23662
2767	2.65321	39.7444	-3.05067	0.23097	0.171122	-0.346849	0.209013	-0.0446798	0.0915848	0.0616776	0	4.7594
2769	1.70757	42.1657	-3.24615	-1.00275	0.488045	0.0333679	0.241043	0.133571	0.0725609	0.0271675	0	3.87551
2770	1.47712	39.1685	-2.81239	-1.05403	-0.325753	-0.0246776	0.60409	0.0357071	0.046095	0.026634	0	3.71893
2772	2.68215	37.9185	-3.40871	0.294817	0.228161	-0.737733	0.068998	-0.00409511	0.0911055	0.110595	0.0270652	3.57891
2773	3.05385	37.9185	1.52494	1.78837	0.577433	0.742176	0.452519	0.56295	0.794396	0.555651	0.495652	8.70961
2774	2.47422	63.0758	-0.529801	0.201035	0.657574	0.449295	0.617769	0.254768	0.262874	0.199699	0.0743799	6.73729
2775	2.64246	63.0758	1.74893	0.761398	1.31955	0.724733	0.147518	0.599505	0.593245	0.534114	0.525733	8.95805
2776	2.98677	34.5562	-0.792308	0.4391	0.556887	0.12451	0.262363	0.335316	0.335113	0.243916	0.17222	7.25645
2777	3.08279	34.5562	1.34043	2.04585	0.94787	0.383436	0.377569	0.487651	0.740783	0.609759	0.456728	7.8986
2781	1.6721	28.9607	-2.48516	0.247708	0.0821574	-0.194677	0.325474	0.21886	0.174284	0.115374	0	4.83828
2783	3.04336	63.9691	-2.52222	0.240669	0.433933	-0.0353043	0.154542	-0.0772222	0.188551	0.107717	0.0661517	4.20341
2784	1.61278	61.8455	-3.8819	0.44492	0.606362	-0.442599	0.492714	-0.12865	0.119289	0.0595756	0	3.73288
2785	2.30535	61.8455	-1.28183	0.344539	-0.319244	0.0624005	0.290657	0.342717	0.251547	0.157394	0.103107	4.85849
2786	3.07809	65.8258	0.520432	0.632392	1.05492	0.479684	0.323797	0.442119	0.536877	0.364244	0.424775	7.26238
2788	2.40654	2.88202	-2.57486	0.222491	-0.265057	0.033825	0.65777	-0.00135343	0.098556	0.0423381	0	4.11165
2790	2.87737	48.2753	-2.99766	0.431192	0.525608	-0.432214	0.514469	-0.0880503	0.139624	0.0644926	0	3.6153
2791	1.87506	55.7163	-1.61881	-0.375752	0.896982	0.17133	0.146715	0.25845	0.270309	0.188688	0.129096	5.17627
2792	2.41664	55.7163	-1.18513	0.549374	-0.288456	0.183073	0.132943	0.30459	0.404062	0.20398	0.10436	6.47036
2796	2.66652	43.3904	1.35041	1.58643	-0.321953	0.367103	0.28027	0.502109	0.614353	0.480514	0.315138	6.40038
2801	2.72509	11.2753	-2.68951	0.717214	0.639032	-0.427191	0.147638	0.037446	0.178327	0.0890775	0	4.80894
2806	1.65321	26.3146	-1.16934	-1.04987	-1.10687	0.330395	0.605543	0.202003	0.10675	0.0618443	0	4.87409
2807	1.87506	24.1966	-0.560706	-1.35494	0.184529	0.623746	0.394087	0.445836	0.14519	0.0446594	0	5.25726
2809	2.15229	29.1433	-2.16852	-0.0475491	1.3027	-0.0534365	0.43158	0.172792	0.22867	0.113627	0	6.40145
2819	1.36173	51.1292	-1.02708	-0.921748	0.639745	0.445056	0.379981	0.427895	0.234468	0.16862	0.135541	4.87976
2820	2.0086	54.0028	0.40884	-1.05318	0.492542	0.551156	0.365258	0.707263	0.244781	0.133608	0.0433559	7.10096
2822	2.72428	39.4831	-2.02856	0.470411	-0.189648	0.0229576	0.384717	0.165573	0.289717	0.129507	0.0775379	5.26738
2823	2.58883	74.7669	-0.270928	-0.00955996	0.935804	0.568387	0.101888	0.420303	0.317792	0.186257	0.105659	5.97607
2824	1.63347	22.4185	-2.82903	-1.36537	0.573392	0.140722	0.531353	0.20972	0.049754	0.0295062	0	3.82574
2825	2.2833	22.4185	0.162208	-0.256331	0.431655	0.764388	0.228024	0.553654	0.39679	0.262932	0.210255	7.64291
2826	2.75435	24.2949	0.533974	1.79643	-0.394636	0.513357	0.355834	0.354834	0.564265	0.306675	0.159223	7.81001
2827	3.07188	50.0562	-1.98691	0.131261	0.366983	0.0324631	0.203579	0.350775	0.225337	0.133333	0.0912915	6.2097
2829	2.64444	26.5028	-2.48206	1.27863	-0.398545	-0.381238	0.0902007	0.0257529	0.219801	0.136429	0	5.0415
2830	2.50379	68.9326	-0.861499	0.610361	1.13869	0.13101	0.470242	0.312249	0.367286	0.233152	0.114084	7.81345
2831	2.87737	68.9326	0.215182	1.3583	0.853462	-0.0113595	0.0494516	0.445532	0.611338	0.473537	0.430575	5.88498
2832	3.41347	23.5702	-0.520402	-0.739208	0.531686	0.485946	0.465208	0.610238	0.231833	0.16889	0.171171	6.74424
2834	2.81224	60.8455	-2.2656	0.156927	1.31126	-0.0732103	0.201486	0.34008	0.246942	0.141847	0.0289053	6.5417
2835	1.63347	57.4157	-0.901948	-1.6108	1.65507	0.489421	0.303069	0.599947	0.162347	0.0899283	0.0430741	4.19429
2837	2.34439	48.7163	-1.46808	1.06576	0.115031	0.00324603	0.529714	0.119731	0.29769	0.22786	0	7.12508
2840	3.2938	75.6461	1.36786	1.7269	0.434833	0.430014	0.315588	0.435934	0.65252	0.509788	0.322441	6.46709
2842	1.27875	58.5534	-0.170714	-1.66195	1.03098	0.671474	0.418603	0.532756	0.12737	0.0972934	0.0962733	4.66154
2845	3.20737	45.9129	-0.404994	1.61168	0.179487	0.107193	0.329566	0.316968	0.431663	0.281436	0.0906308	5.61011
2850	2.15836	58.3034	-1.96249	-0.0332806	0.835291	-0.0473807	0.0961513	0.255541	0.185757	0.0828998	0.0422495	3.86806
2851	2.64933	58.3034	-3.53678	0.963086	1.06577	-0.407451	0.136999	-0.025356	0.173888	0.137843	0	4.69324
2853	2.41664	22.7556	-0.555665	0.700152	-0.408747	0.392376	0.42717	0.270683	0.207903	0.0513595	0	5.13406
2856	2.65706	13.1067	-2.56177	0.288506	0.196038	0.0458673	0.10978	0.0369055	0.211117	0.0879816	0	3.97135
2857	1.32222	63.8961	0.303425	-2.44774	0.344926	1.07681	0.368765	0.714	0.246472	0.184211	0.0430319	8.77082
2858	2.1271	63.8961	-1.41465	-0.277674	1.34632	0.0837556	0.202299	0.320076	0.298379	0.18012	0.122872	6.1939
2859	3.14706	41.5478	1.21437	1.21607	-0.51239	0.709407	0.0826437	0.625388	0.52479	0.505123	0.21474	8.06928
2860	2.85552	37.3399	-4.47105	0.49325	0.275394	-0.888985	0.237192	-0.270316	0.059219	0.0266872	0	3.58641
2862	2.15534	69.8567	-2.30077	-1.39069	0.448071	0.0982565	0.223627	0.401182	0.11159	0.0699906	0	4.94226
2864	1.73239	52.691	3.7758	-2.2173	0.57909	1.90766	0.733156	1.22252	0.48564	0.414227	0.405817	10.0578
2869	0.69897	55.0393	2.11812	-4.72882	-0.0833041	1.82557	1.74231	0.98322	0.0668178	0.0516325	0	5.10326
2882	1.89209	40.7837	-0.59676	-0.787702	1.11248	0.745909	0.803383	0.414455	0.297695	0.212059	0.169802	7.60566
2885	2.87564	2.94944	-2.03394	0.427254	-0.368675	-0.220994	0.277013	-0.0346607	0.111944	0.0400982	0	4.08565
2886	1.92942	62.3427	-4.05043	-0.368178	0.181141	-0.485657	0.247083	-0.058157	0.0454476	0.0198515	0	3.35398
2887	1.07918	57.4185	1.35207	-4.57205	0.874991	1.78215	1.28292	0.811354	0.0531848	0.0181787	0	4.67381
2888	2.79865	70.1096	-3.62464	0.614807	0.409589	-0.310686	0.311929	-0.0476905	0.219754	0.119923	0.0538655	4.76805
2891	2.49831	33.0871	-0.380348	1.07892	0.713572	0.182466	0.214162	0.391613	0.455898	0.283056	0.131906	7.48945
2892	1.90849	51.1573	-0.172317	-0.756805	0.787719	0.735982	0.27298	0.405347	0.301677	0.162827	0.180194	5.24477
2896	1.70757	57.573	-2.91799	-0.246219	0.379525	-0.244959	0.155952	-0.00718882	0.0827247	0.0307475	0	3.5383
2900	2.51055	51.1573	0.0339989	1.74392	0.676651	0.304912	0.188528	0.339708	0.610322	0.347122	0.156117	6.72634
2941	2.36922	52	-0.935183	0.137941	-0.505018	0.173801	0.438725	0.142333	0.251529	0.213574	0.118404	6.38408
2942	1.14613	40	-0.895992	-2.97632	0.949634	0.718251	0.606116	0.299787	0.0405538	0.0288471	0	3.76476
2943	1.62325	40	-2.63655	-1.34146	1.08013	0.162262	0.276419	0.184179	0.0611457	0.0228115	0	3.89418
2944	1	58	-0.990913	-2.44391	1.47039	0.541133	0.324269	0.480883	0.073343	0.0579453	0	5.08132
2945	1.65321	58	-0.905108	-2.31481	1.44035	0.643059	0.112249	0.473013	0.122901	0.079871	0	6.09152
2946	2.35984	50	0.936002	1.7879	0.0133678	0.562725	0.488221	0.576319	0.657794	0.564419	0.390634	9.52194
2947	1.30103	64	0.0652439	-2.54786	1.56724	0.967053	1.10731	0.858013	0.165582	0.111497	0.00873058	5.30986
2950	1.43136	74	-1.63589	-1.14178	1.23527	0.481823	0.231133	0.486743	0.176804	0.0931003	0.0496784	4.09538
2953	1.07918	53	-2.03999	-2.42341	0.862924	0.618027	0.686987	0.228282	0.0483356	0.0310295	0	3.81974
2956	3.3995	43	-2.21497	0.667511	0.306241	-0.213001	0.456736	0.0799638	0.256488	0.203282	0.0559972	5.75073
2957	1.04139	55	3.24551	-3.41568	0.418203	1.68775	1.73122	1.1434	0.273571	0.282579	0.188324	7.78935
2958	1.41497	55	0.339768	-2.49107	1.65376	0.963162	0.195426	0.5383	0.201812	0.109921	0.0272209	6.71666
2959	1.04139	55	1.29414	-3.65121	0.780768	1.48481	2.1293	0.787369	0.15876	0.105325	0	8.03113
2960	1.11394	55	-1.19691	-0.647976	1.20329	0.515962	0.131613	0.435549	0.260987	0.185808	0.131847	7.22013
2961	0.69897	74	-0.975344	-1.59718	1.39659	0.76067	0.342664	0.297814	0.152618	0.0597019	0.0289173	5.50061
2964	1.95424	40	-3.70813	-0.245927	0.371753	-0.294955	0.0704392	0.0310724	0.120882	0.0717465	0	4.36987
3051	3.37218	57.8596	0.741872	0.921223	0.243667	0.621606	0.0665088	0.612571	0.554978	0.466042	0.382875	7.14653
3110	3.54851	35.0112	-1.25678	0.397012	-0.413664	0.0396158	0.210732	0.172172	0.220454	0.172202	0	3.97177
3111	3.26007	41.941	-3.13532	1.21115	-0.245805	-0.466943	0.271374	0.151034	0.212401	0.13219	0	3.81632
3113	2.1959	48.6966	5.70053	0.310516	1.26011	1.49863	0.29965	1.10075	0.881606	0.839072	0.894268	9.21639
3114	1.65321	26.6629	0.517471	-1.04919	-0.703205	0.893907	0.279361	0.640408	0.331555	0.216438	0.121276	7.58172
3117	2.63347	37.7051	1.49284	0.166392	1.08313	0.95531	0.270024	0.769364	0.570613	0.387444	0.477595	6.6127
3118	0.954243	49.3343	2.08058	-3.89726	0.622965	1.47885	1.9695	1.09738	0.254656	0.222593	0.0112596	10.6292
3119	3.25672	58.5478	-1.40083	2.66261	0.668177	-0.238336	0.404012	0.211031	0.629162	0.290637	0	4.21004
3121	2.77379	68.5983	-4.1261	0.38833	0.19444	-0.566969	0.4921	-0.232401	0.0982565	0.051338	0	4.08174
3123	1.20412	52.7837	0.203294	-3.33847	0.0888338	1.08809	1.06482	0.367443	0.0884519	0.0268573	0	4.88484
3124	3.65118	50.5028	0.152568	2.58949	-0.732655	-0.0441802	0.269518	0.257757	0.584792	0.327664	0.0469764	4.23152

## Sheet: Figure 4C
ID	logTxBx	Dage	GFR
6	3.50569	61.132	39
7	2.87099	52.0758	62
8	3.58715	51.7022	29
9	2.66276	20.2584	172
10	2.66558	63.3483	82
11	1.90309	70.8202	39
12	2.00432	52.3146	61
13	2.03342	34.8539	100
14	1.66276	68.8933	29
15	3.65312	37.0197	38
16	3.74202	52.7163	26
17	2.32015	29.7107	89
20	3.53097	58.8146	60
21	2.62531	51.8034	46
22	3.43169	33.1404	21
23	3.52556	30.2865	121
24	0.778151	29.4326	45
25	3.20167	37.1629	53
26	3.02119	37.1629	81
27	2.75511	37.1629	75
28	3.28892	37.1629	49
29	3.00475	37.1629	72
30	1.04139	29.5955	41
31	3.18865	29.5955	58
32	1.20412	25.514	46
33	2.27875	43.4944	90
35	3.64631	53.1657	36
37	3.77605	55.0478	37
38	3.77466	55.0478	39
39	3.45984	16.4775	30
40	3.52802	39.7612	41
41	3.04218	67.6994	43
42	1	67.6994	12
43	3.50678	21.8174	62
45	3.57171	21.8174	50
47	2.35603	56.8876	36
48	2.59329	56.8876	28
49	2.56467	56.8876	21
55	3.65418	41.9157	44
58	3.59649	26.1798	37
59	1.49136	31.0393	37
62	2.9345	62.5787	75
65	3.66266	46.9551	52
69	1.44716	50.6152	75
71	1.89763	38.2022	29
72	2.74896	51.2669	72
74	2.6721	53.6124	37
77	3.55096	19.323	49
78	3.58625	19.323	42
79	2.2014	22.7612	43
80	2.70501	50.5562	19
81	2.90091	46.4	38
84	2.33846	45.3455	48
85	1	30.5646	60
86	3.3962	17.4944	53
89	0.477121	19.4157	17
93	1.30103	48.1938	27
95	2.42488	17.986	35
97	0.845098	52.427	59
98	3.52621	41.1994	90
99	2.20412	56.3933	54
100	3.60874	39.3034	33
101	1.34242	51.9	29
102	1.81954	55.8	19
103	1.25527	55.8	10
105	3.01828	52.28	32
110	2.24551	42.9	57
111	3.70935	46.9551	82
113	2.33244	59.9	38
114	3.74733	34.22	32
116	3.80956	53.47	19
123	1.4624	42.4	57
125	2.13033	70.6854	30
126	1.64345	48.5	51
128	2.29226	48.31	56
138	2.43136	57.1	47
139	2.7796	57.16	46
140	3.6505	55	46
141	3.69984	50	102
142	3.30578	46.4	44
143	3.67715	69	33
146	2.80821	27.88	72
150	3.68196	36	82
152	2.85673	42.6	56
155	2.8739	44.39	58
160	2.92221	15.4	115
164	3.6988	11	45
165	1.98227	55.1	48
166	2.98	23.24	131
170	2.35025	41	43
172	3.52453	71.45	41
173	1.70757	65	43
174	3.76982	37.2	31
175	1.4624	51.3	49
176	3.63889	50.7	41
177	3.7124	54.5	78
178	3.27254	49.2	37
179	1.80618	56.8	40
180	3.02078	31.67	84
181	3.80448	44.36	44
183	1.97313	57.2	54
185	3.59417	39.3	82
186	2.94988	27.2	57
187	2.32015	53.4	56
189	2.8657	58.5	44
190	2.63246	45.67	107
192	2.48572	48.3	84
193	2.41162	41.22	95
194	1.6721	55.5	52
195	2.6721	41	45
196	3.57715	28.4	63
198	1.77085	28.13	60
199	2.57634	48	27
200	1.4624	48.2	8
201	2.61595	35.7	60
202	3.31973	52.4	35
205	3.10312	22.677	59
206	3.33706	22.677	60
207	3.34498	21.0084	66
208	2.22272	51.4775	65
210	1.14613	32.0281	39
215	3.74139	62.9635	33
216	3.74139	62.9635	33
217	1.5682	22.0309	66
218	0.778151	38.8146	126
220	2.91593	33.1433	53
222	2.56585	52.9101	56
226	3.59693	31.6208	72
227	3.67071	49.059	48
228	3.18298	23.0674	54
229	2.3927	76.9354	40
230	3.13609	47.132	46
240	1.11394	16.2247	16
246	3.71231	42.9354	36
249	2.64933	30.5197	68
250	0.60206	53.3933	12
252	2.87622	61.7528	49
253	1.92942	61.5815	68
254	2.32015	43.8062	87
259	2.67486	76.9326	38
260	3.60119	36.0702	59
261	3.37107	36.0702	76
262	1.4624	41.3792	89
265	1.90849	57.6208	37
267	2.13033	57.6208	37
269	1.32222	60.9888	24
270	3.11694	59.8989	50
271	1.89209	52.8062	37
274	1.91381	49.4635	48
278	3.50338	19.3371	44
280	2.48855	50.67	14
281	2.48855	50.67	14
285	2.92737	65.4326	59
286	3.08386	65.4326	54
287	2.05308	36.6433	27
288	0.778151	36.6433	59
289	3.50772	37.3202	55
290	3.24304	37.3202	55
291	1.62325	58.3062	38
292	1.80618	21.3118	52
293	1.14613	42.8736	44
294	3.73751	15.073	105
296	2.60423	46.6629	32
300	3.11959	53.4607	42
301	3.16495	53.4607	57
302	3.55182	53.4607	41
329	3.58286	53.4831	28
330	3.45056	53.4831	41
331	3.6149	47.1433	44
339	1.47712	57.6517	52
340	1.25527	52.2303	39
344	0.845098	52.3652	20
345	1.66276	48.8315	55
357	2.24551	68.7472	22
358	4.05892	46.1826	31
359	3.31931	42.0478	85
360	3.16465	42.0478	75
362	2.30963	42.059	100
363	2.00432	42.059	103
364	2.13033	42.059	104
372	1.76343	57.6713	47
375	2.41996	24	64
376	1.91381	24	86
464	3.52647	45.7079	46
465	3.21617	58.1039	52
466	3.39146	58.1039	28
470	2.21219	50.9298	48
471	2.35603	50.9298	40
472	1.39794	56.7556	27
473	3.30707	47.2893	66
475	2.78888	48.2949	43
476	2.06819	48.2949	40
478	1.36173	48.3596	61
479	1.23045	48.8118	81
480	1.716	48.8118	71
481	1.32222	42.2416	29
482	1.44716	42.2416	26
513	1.47712	64	16
568	3.03862	29.927	69
569	3.42243	29.927	41
571	3.31597	37.1264	38
573	3.57519	24.3483	24
595	2.99782	23.5843	60
596	3.34223	23.5843	57
597	3.55011	23.5843	48
598	2.38202	66.368	40
600	1.11394	66.368	21
601	1.81954	55.559	56
603	2.26007	55.559	65
612	3.09412	56.2275	41
670	1.38021	59.9185	52
672	3.40807	28.2107	56
673	3.68224	34.4185	49
674	2.9952	34.5225	62
676	3.14489	34.5225	84
679	0.845098	44.1629	15
685	1.70757	26.868	81
686	1.66276	44.1039	57
687	0.778151	50.5084	44
688	2.58092	50.5084	36
694	2.95328	61.0702	62
695	2.54283	69.9607	31
696	1.79934	69.9607	34
699	1.38021	58.48	35
704	1.20412	13.0562	11
705	3.60032	16.1461	32
706	2.44248	54.1601	31
707	3.7893	57.059	48
708	3.78711	57.059	38
709	2.33646	66.2949	28
711	1	66.2949	11
712	1.85733	66.2949	27
722	0.90309	44.9719	17
726	3.40756	46.1376	47
753	2.03342	43.9	46
791	3.13545	52.8567	47
831	3.09482	69	32
835	2.66652	49	33
837	3.32366	40	58
842	2.58659	61	45
848	1.04139	52	24
856	1.17609	69	36
862	1.77815	51	48
888	0.778151	63	7
892	1.95424	47	57
895	1.25527	68	20
918	2.1271	48	21
1453	3.24724	24.7219	81
1457	3.62055	47.6096	39
1459	2.93399	47.4129	52
1461	1.5563	39.0899	55
1462	3.37254	36.4157	40
1463	3.64316	35.4747	37
1464	3.53681	35.4747	56
1467	2.44871	70.8792	23
1468	3.37051	59.3062	90
1469	3.55823	62.191	32
1549	3.51295	40.9466	52
1550	3.31994	40.9466	43
1568	3.6013	45.6292	63
1572	1.36173	20.8539	87
1573	1.81291	54.7388	35
1574	0.90309	54.7388	19
1575	3.22427	41.5758	52
1576	1.88081	41.5758	43
1577	0.845098	50.3371	77
1579	2.53782	24.0534	61
1580	2	24.0534	31
1581	2.83696	29.6264	100
1630	3.54605	44.1742	50
1631	2.93802	42.3287	66
1633	2.80209	16.4157	60
1634	1.41497	17.4944	67
1635	2.26717	42.3287	72
1638	1.97313	53.6854	37
1639	3.55437	50.7472	62
1640	3.5662	50.9017	59
1641	2.26245	61.073	24
1651	0.90309	45.0674	14
1656	3.2052	52.941	41
1658	2.22789	69.6742	28
1659	0.90309	48.2472	44
1664	1.76343	65.7275	12
1665	1.90849	38.9775	69
1668	0.90309	48.3006	10
1669	2.31175	53.9101	16
1671	0.845098	25.8483	20
1672	1.4624	45.2893	21
1673	1.89209	59.4045	33
1674	1.23045	33.9747	54
1675	1.9345	33.9747	56
1676	2.49554	57.7753	28
1677	1.43136	56.514	53
1678	1.38021	23.6966	44
1681	1.96379	41.0225	26
1683	2.11394	59.4017	13
1685	3.64434	17.6489	72
1687	2.03342	47.2247	53
1689	2.2833	64.4551	35
1691	2.49969	27.2303	9
1693	2.36173	48.6039	66
1696	1.14613	50.7051	79
1697	3.95694	29.4101	38
1698	2.51188	48.8624	28
1701	0.778151	30.3062	19
1702	1.34242	30.3062	28
1703	1.59106	46.632	47
1704	3.51055	42.7865	69
1705	1.44716	57.9916	52
1709	3.03302	45.8876	45
1710	1.73239	56.9831	51
1711	1.51851	54.9916	33
1712	1.6721	52.9017	20
1714	1.11394	49.0084	56
1715	1.61278	49.0084	79
1716	1.32222	37.7079	38
1717	3.49122	59.8567	70
1718	1.23045	31.5843	51
1719	1.44716	26.4326	48
1720	3.71441	45.8399	44
1721	1.23045	53.2107	27
1722	3.62034	62.0702	37
1723	1.04139	34.809	49
1725	2.90037	66.0337	43
1731	3.81271	25.4579	33
1733	2.69636	40.8848	23
1735	2.23805	65.9466	33
1736	3.67394	16.2669	55
1737	1.6721	26.3652	82
1740	3.41296	52.2079	53
1741	2.58883	16.3343	83
1745	1.41497	37.7303	75
1746	2.48996	27.3708	68
1815	3.23855	20.0225	47
1816	1.14613	52.809	14
1818	3.19368	39.6545	118
1820	3.42472	47.1067	17
1821	3.50961	56.9747	52
1822	3.72436	13.6039	52
1823	2.25042	35.0253	40
1825	3.52323	15.3118	68
1840	1.75587	69.6742	31
1845	2.89209	36.014	45
1846	3.69338	39.7331	60
1847	3.53033	56.3848	60
1848	2.37107	46.7865	41
1849	2.41996	46.7865	31
1851	3.12937	54.9775	14
1852	3.86344	17.7753	21
1853	1.49136	20.736	23
1858	3.40688	52.6826	47
1859	2.33445	50.0112	49
1860	3.04805	19.7978	40
1861	1.66276	58.7388	23
1862	2.60206	22.8764	60
1865	2.14922	55.4719	30
1912	3.15685	68	53
1915	0.90309	74.2163	15
1917	1	68.1152	15
1918	3.25479	49.7669	77
1926	2.09342	53.0955	24
1934	2.56937	74.1264	49
1936	3.37548	53.1208	31
1937	1.04139	50	16
1939	2.35025	29.4691	47
1940	3.73981	34.1685	42
1943	3.28058	63.7472	28
1944	2.09691	52.3427	27
1947	2.0607	43.1545	79
1949	1.39794	50.5955	56
1955	3.47538	42.4073	53
1956	3.09061	67.8596	34
1958	2.37475	27.618	60
1961	1.51851	53.9382	10
1962	1.25527	46.7556	8
1971	3.0799	20.1685	26
1973	1.44716	67.5899	18
1975	2.44871	58.691	8
1976	3.18977	44.8736	41
1977	2.37475	42.3989	60
1978	2.68574	68.382	31
1995	2.07555	43	48
1996	2.03342	59	37
1998	0.90309	55	5
1999	1.14613	55	8
2000	1.54407	45	13
2001	1.54407	51	45
2003	3.15625	57	46
2005	1.11394	55	11
2008	1.47712	46	43
2009	3.34869	53	25
2010	2.04139	27	34
2011	2.20952	30	78
2012	3.39777	27	62
2013	2.97451	45	34
2014	3.07482	65	13
2015	1.95424	19	27
2016	3.10415	52	31
2017	2.43136	62	18
2018	2.4133	40	42
2019	2.2014	26	37
2047	2.08636	15.9	60
2049	3.57426	20.3	32
2050	1.14613	52.37	61
2051	1.14613	53.1	64
2054	3.74445	37.24	78
2055	3.74445	37.24	78
2057	3.74601	37.24	78
2058	2.84942	44.87	91
2059	2.84942	44.87	91
2060	2.0569	25.56	80
2061	3.33244	27	69
2062	1.07918	61.7	8
2063	3.87483	16.78	29
2067	1.96379	58.2	36
2068	3.33566	57.7	41
2070	3.74609	54.76	64
2072	3.73862	49.13	24
2073	2.1959	34	150
2074	3.47465	24.9579	48
2076	3.48287	46.17	48
2078	3.55449	21.3118	51
2081	2.04922	54.48	35
2082	3.22011	17	95
2084	2.34635	58.2	57
2085	3.12678	53	57
2086	3.61595	42.5	13
2087	3.62138	28	93
2090	2.15229	60.4	34
2091	3.85114	23	65
2138	2.99782	54	30
2139	2.47567	52	21
2140	1.62325	66	40
2141	1.36173	51	53
2143	2.18469	46	20
2144	2.80889	40	20
2145	3.64167	58	26
2148	2.85126	54	23
2149	3.48996	52	31
2150	3.46225	70	31
2152	3.06744	24	26
2153	2.91062	41	73
2155	3.79616	53	40
2156	3.40773	59	28
2157	3.04922	59	32
2158	2.98363	42	26
2200	1.70757	53.1461	31
2201	3.51014	32.9466	24
2202	1.99564	56.1264	19
2225	2.45332	54.5674	71
2232	3.10003	60.5787	67
2252	1.70757	63.677	27
2253	3.08672	39.8708	54
2254	1.95904	42.0225	52
2256	1.96379	48.1938	52
2258	3.45148	54.8904	41
2259	3.04218	31.0112	31
2262	3.20844	41.8848	35
2263	3.36229	18.4101	78
2264	2.5682	63.8539	30
2265	1.91381	66.7275	40
2267	2.63043	82.1545	41
2268	2.95231	46.9803	60
2269	2.03743	84.0674	52
2270	3.5557	56.8624	28
2271	3.15259	39.3624	21
2272	1.17609	68.986	42
2273	1.81954	37.0562	57
2274	1.39794	74.1264	10
2275	1.99123	64.6882	34
2276	1.85126	69.9185	22
2277	1.93952	53.4579	46
2278	1.86923	86.3399	34
2279	1.97772	37.0562	39
2280	2.2833	83.9916	45
2281	3.73751	21.9888	20
2282	2.57054	36.2921	71
2283	2.56229	59.9129	18
2285	1.96848	62.5393	51
2286	1.44716	53.7051	18
2288	1.92428	65.8736	85
2290	3.07078	66.9045	51
2294	2.77232	45.1264	82
2295	2.40993	24.5225	87
2298	2.90634	36.0225	32
2299	1.96379	50.3455	56
2300	2.60638	68.9663	54
2302	3.23325	44.7753	15
2303	3.36116	44.1685	51
2304	2.54283	47.6096	51
2305	3.61119	54.559	34
2306	2.67852	48.2949	92
2307	2.55871	41	53
2309	1.99123	29.868	55
2312	2.8451	49	38
2319	3.06707	35.1348	69
2324	2.0086	43.2837	28
2325	3.28466	34.059	36
2327	3.48643	60.6236	33
2328	3.49996	60.6236	26
2332	1.95424	22.8652	90
2335	3.57438	24.8904	20
2336	1.94939	84.4298	37
2340	1.92428	28.0478	73
2341	1.6721	35.3343	67
2344	3.46165	58.0225	60
2345	2.02531	58.6854	61
2346	2.57054	44.6011	34
2347	2.23553	54.3961	23
2349	2.09342	86.3399	32
2350	1.98677	68.986	31
2351	2.60638	66.0646	27
2352	0.954243	26.1433	19
2356	2.53403	18.0562	30
2358	0.90309	55.9438	11
2359	1.04139	80.5758	36
2362	1	72.3989	9
2363	2.07555	34.132	49
2364	3.24055	50.1067	27
2365	2.39094	62.5393	31
2366	3.19145	52.7219	51
2368	2.88649	53.941	29
2370	3.5791	63.9494	28
2373	1.90309	55.9438	15
2374	1.68124	50.9157	31
2375	3.02898	34.6826	48
2377	1.79934	73.4663	42
2378	3.79713	43.7331	15
2379	1.716	69.4017	44
2382	1.92942	38.3876	70
2383	2.95665	58.6742	26
2385	3.65973	51.5	35
2387	3.80305	42.4017	29
2389	2.56937	27.4242	76
2390	1.85733	20.059	91
2391	1.85733	20.059	91
2394	1.20412	57.1629	42
2395	3.52569	34.4494	52
2398	1.95424	66.2107	41
2399	3.37236	50.6096	24
2401	2.0086	69.3202	48
2402	2.25527	54.736	24
2403	2.12057	67.5365	78
2404	1.04139	67.5365	43
2405	1.88649	83.7697	23
2406	3.73965	30	56
2407	2.08279	53.8933	70
2408	1.83251	27.3652	75
2409	2.02938	57.132	65
2410	3.26788	38.9017	59
2413	2.03743	77.6629	9
2414	3.41397	47.0871	52
2428	1.69897	27.4326	70
2429	3.23603	87.2978	28
2430	2.00432	55.9438	45
2431	2.29003	27.118	22
2432	2.04139	69.4242	27
2434	1.90309	24.3736	25
2435	1.716	62.4129	16
2437	3.18412	40.8287	26
2439	2.35025	43.4719	72
2440	1.50515	54.2949	25
2441	2.61172	47.1011	46
2463	1.90309	43.0927	19
2464	2.5966	25.7921	41
2481	0.954243	28.7191	17
2482	2.98722	49.6208	22
2488	3.34616	47.1854	10
2495	2.2014	59.323	20
2498	2.33041	54.9663	37
2506	2.48572	45.5365	60
2512	1.44716	45.3315	26
2516	3.25816	38.323	57
2517	2.62325	59.677	49
2521	3.23654	37.5843	47
2532	1.95424	49.4017	24
2534	1.70757	46.4354	26
2547	1.91908	42.632	19
2550	1.07918	34.6545	4
2557	0.845098	31.7135	11
2561	2.53782	46.2191	39
2565	3.5417	49.5478	78
2567	1.47712	26.368	38
2569	3.28578	55.8848	12
2582	3.83264	17.4129	45
2583	3.455	50.0674	49
2584	1.43136	45.7472	35
2585	2.10721	42.4045	44
2587	3.14208	8.09831	73
2588	1.79934	58.0028	23
2591	0.477121	71.5899	10
2592	2.96895	68.9831	81
2596	1.30103	53	22
2598	1.69897	58	52
2599	1.60206	67.4551	21
2600	1.5682	70	34
2602	0.90309	60.4017	9
2603	1.79239	73.5899	23
2604	0.954243	61.4438	7
2605	0.90309	58.3764	10
2606	1.17609	66.573	8
2607	1	76.8736	8
2608	1.07918	55.3343	4
2618	2.93349	28.2978	65
2619	2.27646	42.5056	18
2621	2.27184	46.8427	57
2623	1.63347	33.1713	90
2625	1.68124	21.8736	119
2626	2.27416	21.8736	58
2627	2.55267	49.7079	70
2628	0	49.7079	15
2633	3.13194	21.3006	53
2634	2.65706	54.8483	31
2635	1.14613	54.8483	20
2636	1.61278	54.8483	26
2637	2.00432	54.8483	8
2639	3.36192	23.3567	22
2640	3.32305	23.3567	27
2644	3.4894	50.3792	43
2645	2.04922	52.764	45
2646	2.61172	43.3933	44
2647	2.81823	43.3933	48
2648	1.99564	43.3933	41
2653	2.86094	62.1742	30
2658	2.86688	22.7584	25
2659	2.7185	22.7584	30
2663	1.57978	38.514	68
2668	2.43297	49.1882	61
2670	1.5682	27.2725	21
2672	2.1959	27.2725	23
2673	2.01284	44.7893	48
2677	2.6981	31.0758	67
2684	1.38021	62.2949	14
2685	1.70757	62.2949	16
2687	2.64444	43.6966	50
2688	1.25527	60.2921	11
2694	3.66238	44.382	45
2698	2.61384	73.618	21
2702	1.70757	62.2949	30
2703	2.87564	60.9831	31
2705	2.02531	21.3904	70
2707	1.38021	21.3904	13
2708	1.64345	21.3904	38
2709	2.45332	41.8933	45
2710	1.44716	69.6039	11
2715	2.59988	25.486	76
2718	2.79934	21.7753	68
2719	1.44716	2.94944	35
2720	2.25527	2.94944	46
2721	2.60746	42.986	70
2722	1.32222	42.986	27
2725	1.98227	18.3287	30
2728	1.81291	27.5084	75
2729	2.45939	64.4719	33
2730	1.74819	64.4719	18
2731	2.95182	42.382	77
2732	2.34044	29.6994	79
2733	1.39794	29.6994	53
2734	2.49693	48.382	45
2735	2.90037	56.2584	84
2736	2.6464	56.2584	63
2737	2.25527	60.0815	15
2739	2.06819	58.3567	23
2741	2.49136	13.7528	33
2742	2.58206	13.7528	22
2743	2.64738	13.7528	17
2744	1.44716	50.3202	56
2745	2.66276	56.2893	38
2747	1	58.6039	14
2748	3.08243	42.927	120
2750	1.49136	11.3596	26
2751	1.94939	11.3596	30
2752	2.44716	11.3596	34
2753	2.74194	11.3596	44
2754	2.51851	21.8118	40
2755	2.80618	21.8118	53
2758	3.37511	59.2022	27
2759	3.40671	59.2022	48
2763	1.43136	58.632	22
2766	3.51943	55.5787	35
2767	2.65321	39.7444	63
2769	1.70757	42.1657	31
2770	1.47712	39.1685	79
2772	2.68215	37.9185	31
2773	3.05385	37.9185	35
2774	2.47422	63.0758	27
2775	2.64246	63.0758	16
2776	2.98677	34.5562	50
2777	3.08279	34.5562	77
2781	1.6721	28.9607	42
2783	3.04336	63.9691	53
2784	1.61278	61.8455	26
2785	2.30535	61.8455	31
2786	3.07809	65.8258	55
2788	2.40654	2.88202	59
2790	2.87737	48.2753	58
2791	1.87506	55.7163	24
2792	2.41664	55.7163	34
2796	2.66652	43.3904	40
2801	2.72509	11.2753	43
2806	1.65321	26.3146	29
2807	1.87506	24.1966	69
2809	2.15229	29.1433	38
2819	1.36173	51.1292	23
2820	2.0086	54.0028	32
2822	2.72428	39.4831	45
2823	2.58883	74.7669	30
2824	1.63347	22.4185	65
2825	2.2833	22.4185	74
2826	2.75435	24.2949	45
2827	3.07188	50.0562	58
2829	2.64444	26.5028	47
2830	2.50379	68.9326	36
2831	2.87737	68.9326	34
2832	3.41347	23.5702	34
2834	2.81224	60.8455	35
2835	1.63347	57.4157	15
2837	2.34439	48.7163	58
2840	3.2938	75.6461	26
2842	1.27875	58.5534	7
2845	3.20737	45.9129	63
2850	2.15836	58.3034	27
2851	2.64933	58.3034	37
2853	2.41664	22.7556	41
2856	2.65706	13.1067	53
2857	1.32222	63.8961	19
2858	2.1271	63.8961	19
2859	3.14706	41.5478	57
2860	2.85552	37.3399	72
2862	2.15534	69.8567	37
2864	1.73239	52.691	8
2869	0.69897	55.0393	11
2882	1.89209	40.7837	24
2885	2.87564	2.94944	94
2886	1.92942	62.3427	38
2887	1.07918	57.4185	7
2888	2.79865	70.1096	35
2891	2.49831	33.0871	57
2892	1.90849	51.1573	22
2896	1.70757	57.573	31
2900	2.51055	51.1573	24
2941	2.36922	52	57
2942	1.14613	40	21
2943	1.62325	40	65
2944	1	58	9
2945	1.65321	58	21
2946	2.35984	50	46
2947	1.30103	64	12
2950	1.43136	74	17
2953	1.07918	53	12
2956	3.3995	43	62
2957	1.04139	55	7
2958	1.41497	55	19
2959	1.04139	55	9
2960	1.11394	55	28
2961	0.69897	74	20
2964	1.95424	40	39
3051	3.37218	57.8596	53
3111	3.26007	41.941	86
3113	2.1959	48.6966	22
3114	1.65321	26.6629	62
3117	2.63347	37.7051	42
3118	0.954243	49.3343	30
3119	3.25672	58.5478	65
3121	2.77379	68.5983	65
3123	1.20412	52.7837	26
3124	3.65118	50.5028	72

## Sheet: Figure 5AB
PC1	PC2	PC3	labnames
0.755544	-0.403694	-0.201743	GFR
0.797991	0.0835197	-0.293319	Prot
0.652862	-0.316735	0.46333	DAMP
0.898498	-0.320205	-0.0295648	IRRAT
0.902158	-0.302293	0.0396453	IRITD3
0.860329	-0.0838895	-0.0420306	IRITD5
0.45382	0.63902	0.263541	IGT
0.495899	0.770998	0.0911723	MCAT
0.706536	0.565537	0.0275717	cigt1
0.072533	-0.123544	-0.278727	ctgt1
0.692852	0.474666	0.0999598	Mild_CKD
-0.0881028	0.643261	0.177557	CKDAKI
0.737706	0.361401	0.0326127	AKI1
-0.209669	-0.278758	-0.628024	AKI2
0.39039	-0.798942	0.11185	Normal
-0.819417	-0.125308	0.252116	Dage

## Sheet: Figure 5CD
variable	All	NR
Dage	0.00995189	0.00953754
DDBin	0.0494667	0.0884835
InjPC1	1	0.900115
InjPC2	0.714177	0.985702
InjPC3	0.567529	1
Rage	0.0858681	0.178819
RejPC1	0.0557608	0.0360583
RejPC2	0.121349	0.0258851
RejPC3	0.0470069	0.0424706
TxBxfixed	0.191001	0.333727

## Sheet: Figure 5EF
variable	Binary	Continuous
Dage_binary	0	0.00668695
DDBin	0.0067422	0.00702401
GFR	0.494371	0.487298
InjPC1	1	1
InjPC2	0.0526708	0.0466825
InjPC3	0.285358	0.292832
Rage	0.0225285	0.0228459
RejPC1	0.137253	0.133509
RejPC2	0.0535827	0.04569
RejPC3	0.0290325	0.0244613
TxBx	0.474915	0.461131

## Sheet: Supplemental Figure 1
ID	InjPC1	InjPC2	InjPC3	RejPC1	RejPC2	RejPC3	Injclass	Rejclass
1	2.31369	-4.77378	-4.77378	0.47924	1.3826	-0.382161	AKI2	Minor
2	0.288594	1.40035	1.40035	-1.68877	-0.0517556	0.260342	CKDAKI	NR
3	-2.58118	-1.00161	-1.00161	-0.720359	0.172333	-0.354351	Normal	NR
4	-1.88483	1.4551	1.4551	-2.24738	-0.14293	0.1605	Normal	NR
5	4.9763	1.52754	1.52754	0.254906	-2.21223	0.528263	CKDAKI	TCMR2
6	-0.308266	1.604	1.604	-1.86471	-0.228722	0.385025	MildCKD	NR
7	-2.13453	-0.229984	-0.229984	-1.55211	0.2281	0.115282	Normal	NR
8	1.56371	1.90009	1.90009	-1.1556	-1.19283	0.347755	CKDAKI	NR
9	-0.0932185	0.902926	0.902926	-2.1265	-0.354833	0.103697	Normal	NR
10	-3.25217	0.224159	0.224159	-2.03422	-0.242293	0.0422945	Normal	NR
11	-2.94478	-0.91507	-0.91507	-2.11086	-0.15565	0.266761	Normal	NR
12	-1.03586	-0.641384	-0.641384	-1.78004	-0.00808755	0.41116	Normal	NR
13	-2.46223	0.139514	0.139514	-0.903823	0.283075	-0.428255	Normal	NR
14	-1.22755	-1.12666	-1.12666	-1.58199	-0.13901	-0.272506	Normal	NR
15	0.254317	1.13287	1.13287	-0.504877	0.425135	0.422746	MildCKD	NR
16	1.56945	1.32709	1.32709	-1.16473	0.43925	0.128149	CKDAKI	NR
17	-2.21573	-0.880921	-0.880921	-2.19337	-0.259159	-0.00495246	Normal	NR
18	2.773	1.66075	1.66075	1.04752	1.06719	-0.595742	MildCKD	EABMR
19	2.13894	1.12975	1.12975	2.14624	1.99216	0.828885	MildCKD	LABMR
20	-3.17008	0.109453	0.109453	-2.12499	-0.0907198	0.0978202	Normal	NR
21	-0.273161	1.31135	1.31135	-1.83265	-0.350568	0.0995073	MildCKD	NR
22	3.04868	0.539253	0.539253	-1.34487	-0.0788743	0.27372	CKDAKI	NR
23	-2.77826	0.495828	0.495828	-1.87301	-0.0723304	-0.152891	Normal	NR
24	-2.33147	-1.63606	-1.63606	-2.16937	-0.144777	-0.068718	Normal	NR
25	-0.176338	1.17727	1.17727	-1.64544	0.163033	0.708602	AKI1	NR
26	0.205311	1.20305	1.20305	-1.86593	-0.0703559	0.549464	CKDAKI	NR
27	-3.03155	0.398416	0.398416	-1.80331	0.0579759	0.42285	Normal	NR
28	0.842838	1.45042	1.45042	-1.71964	0.241461	0.974345	MildCKD	NR
29	0.704143	0.864027	0.864027	-0.822626	-0.265495	0.00175693	MildCKD	NR
30	-3.68597	-0.735724	-0.735724	-2.22889	-0.299087	-0.0833321	Normal	NR
31	-2.27487	1.77	1.77	-1.4756	-0.869047	0.240964	MildCKD	NR
32	-2.2339	-1.12664	-1.12664	-2.02305	-0.455271	-0.0920152	Normal	NR
33	-1.56842	1.10593	1.10593	-0.416203	-1.69863	0.257577	MildCKD	NR
34	-0.847441	1.02562	1.02562	-0.248762	0.772963	0.784752	MildCKD	LABMR
35	3.40168	1.42864	1.42864	-1.52734	0.0753566	0.914752	CKDAKI	NR
36	1.36924	1.21061	1.21061	1.76524	1.94445	0.0993802	MildCKD	EABMR
37	1.47562	0.745063	0.745063	-2.04552	-0.35405	0.234523	CKDAKI	NR
38	0.410102	0.0789703	0.0789703	-0.0614246	1.03383	0.138506	Normal	NR
39	2.37989	-0.0131321	-0.0131321	-1.28826	-0.804071	-0.112806	CKDAKI	NR
40	-1.00221	2.37232	2.37232	-1.7563	-0.102513	0.781932	MildCKD	NR
41	-2.84012	-0.253171	-0.253171	-2.25883	-0.140454	-0.0289749	Normal	NR
42	3.48958	-4.22455	-4.22455	-1.68935	-0.491124	0.0237903	AKI2	NR
43	-1.67774	0.656893	0.656893	0.370221	1.22775	-0.344836	MildCKD	NR
44	-1.00048	0.471217	0.471217	1.16238	1.7842	0.155464	MildCKD	FABMR
45	0.0118079	1.16604	1.16604	-0.701732	0.646365	-0.37548	MildCKD	NR
46	1.16256	0.877391	0.877391	1.54707	1.87695	0.123357	MildCKD	FABMR
47	-1.45384	0.0583968	0.0583968	-2.13268	-0.244178	0.147695	Normal	NR
48	-1.86403	-1.06547	-1.06547	-2.01062	-0.177822	-0.0844662	Normal	NR
49	3.20329	-1.0211	-1.0211	-1.73722	-0.201021	0.253023	CKDAKI	NR
50	2.96327	-1.19692	-1.19692	-1.74047	-0.172158	0.0962785	CKDAKI	NR
51	0.410793	1.528	1.528	0.0180521	1.10249	0.733223	MildCKD	LABMR
52	-0.883895	1.15199	1.15199	-0.377772	0.705446	-0.543634	MildCKD	EABMR
53	4.66041	-1.62135	-1.62135	3.45742	-5.95872	0.526039	AKI2	TCMR1
54	3.72866	2.02552	2.02552	4.40402	-0.0203669	1.57845	CKDAKI	FABMR
55	-2.71886	0.208632	0.208632	-2.29654	-0.237252	0.223825	Normal	NR
56	2.37552	2.59239	2.59239	0.901692	0.853014	0.0636199	MildCKD	EABMR
57	-3.46876	-0.176254	-0.176254	-1.81032	0.141214	0.333846	Normal	NR
58	-2.83081	-0.0291783	-0.0291783	-1.73809	-0.00207652	0.507917	Normal	NR
59	0.831894	-2.97676	-2.97676	-0.881739	-0.193793	-0.615073	AKI2	NR
60	1.08405	-3.18687	-3.18687	-0.544591	-0.456785	-0.71568	AKI2	NR
61	-1.37882	0.23438	0.23438	0.780553	1.17575	-0.864546	Normal	EABMR
62	-1.98379	-0.376013	-0.376013	-1.53296	-0.554273	-0.151185	Normal	NR
63	2.48982	1.82534	1.82534	1.95428	-1.95729	0.223277	CKDAKI	TCMR1
64	0.219534	0.547183	0.547183	2.3946	2.62249	0.863474	MildCKD	FABMR
65	-3.31803	0.74063	0.74063	-2.20255	-0.166717	0.309015	Normal	NR
66	1.49969	0.340426	0.340426	4.45953	0.760507	0.596953	CKDAKI	FABMR
67	0.710357	0.614542	0.614542	3.00502	1.87839	-0.491414	MildCKD	FABMR
68	4.36317	0.695235	0.695235	2.1667	-4.09618	0.430988	CKDAKI	TCMR2
69	-3.43079	-0.156548	-0.156548	-2.30473	-0.183234	0.12145	Normal	NR
70	1.4393	-0.0625164	-0.0625164	1.93349	-5.36522	0.477982	MildCKD	TCMR2
71	-2.44673	-0.502517	-0.502517	-1.9752	-0.527173	0.182841	Normal	NR
72	-0.980191	-0.561306	-0.561306	-1.80857	0.036571	0.0495974	Normal	NR
73	-0.673665	0.0809365	0.0809365	2.46066	2.58365	0.7798	MildCKD	FABMR
74	-0.972746	0.774961	0.774961	-1.63413	-0.16356	0.212396	Normal	NR
75	1.84062	1.83918	1.83918	0.397402	1.45954	1.6576	CKDAKI	LABMR
76	1.85938	1.28386	1.28386	-0.000236882	0.829138	-0.191193	CKDAKI	EABMR
77	-0.252175	1.11045	1.11045	-1.70558	0.092086	0.245063	Normal	NR
78	-1.07065	0.678773	0.678773	-0.554824	0.786311	-0.0473534	Normal	NR
79	-3.87497	0.585031	0.585031	-1.67996	-0.0672211	-0.102072	Normal	NR
80	1.02057	0.425508	0.425508	-1.99269	-0.321571	0.128271	CKDAKI	NR
81	3.05047	0.715765	0.715765	-0.692408	-0.843452	-0.0329447	CKDAKI	NR
82	4.12194	0.692138	0.692138	2.2914	-6.4781	0.673038	CKDAKI	TCMR1
83	1.61691	-1.03042	-1.03042	-0.236724	-2.7395	0.264188	MildCKD	TCMR2
84	-1.75313	-0.178977	-0.178977	-1.83947	-0.542221	0.0996529	Normal	NR
85	-1.83013	-1.97324	-1.97324	-1.68419	-0.230501	0.0695335	Normal	NR
86	-2.54879	0.0688612	0.0688612	-2.14408	-0.244414	0.285706	Normal	NR
87	0.824635	-0.749764	-0.749764	4.08332	-3.29249	-0.475289	MildCKD	TCMR1
88	1.19891	-0.661022	-0.661022	4.50966	-3.69567	-0.324068	MildCKD	TCMR1
89	1.76724	-3.54554	-3.54554	-1.20231	-0.102621	-0.41371	AKI2	NR
90	-2.57927	1.38848	1.38848	-1.63583	-0.131903	-0.09576	MildCKD	NR
91	-2.72893	0.387756	0.387756	1.4226	2.159	1.65913	Normal	LABMR
92	-2.59979	0.271457	0.271457	0.554934	1.41619	0.782213	Normal	LABMR
93	-2.41987	-0.93084	-0.93084	-1.88134	0.0448161	-0.10115	Normal	NR
94	1.32755	-2.12425	-2.12425	2.89846	-5.85105	0.164701	AKI2	TCMR1
95	-2.86557	-0.470404	-0.470404	-1.92105	-0.072646	-0.0810433	Normal	NR
96	2.32708	-0.923007	-0.923007	2.26487	-5.46884	0.878447	CKDAKI	TCMR2
97	0.329712	-3.16021	-3.16021	-1.51142	-0.570329	-0.237179	AKI2	NR
98	-2.00935	0.773599	0.773599	-1.89946	-0.0247979	0.144409	Normal	NR
99	-0.846561	0.531097	0.531097	-0.173328	-0.0316804	-0.504592	MildCKD	NR
100	-2.00939	0.86319	0.86319	-2.05486	-0.0233521	0.33729	Normal	NR
101	0.205243	-1.2889	-1.2889	-1.67193	-0.72292	0.0767439	AKI2	NR
102	2.28071	-1.21565	-1.21565	-2.13575	-0.205715	0.120131	CKDAKI	NR
103	1.58228	-2.69334	-2.69334	-2.22384	-0.154592	0.18818	AKI2	NR
104	2.26455	0.504789	0.504789	3.27965	-4.54721	-0.0905413	MildCKD	TCMR1
105	3.47757	0.692319	0.692319	-1.18475	0.0532688	0.707326	CKDAKI	NR
106	-0.369056	1.75727	1.75727	-1.90017	-0.0687058	0.166967	Normal	NR
107	-2.71037	0.166239	0.166239	1.2168	1.979	-0.192577	Normal	EABMR
108	-2.33156	-0.760943	-0.760943	1.40531	1.79372	-0.547502	Normal	EABMR
109	-2.7948	0.641244	0.641244	1.47894	1.63654	-0.591995	Normal	EABMR
110	-3.48638	0.503508	0.503508	-2.03	0.0116923	0.264963	Normal	NR
111	-3.51758	0.915253	0.915253	-2.17809	-0.1807	0.113704	Normal	NR
112	1.38774	-0.0218156	-0.0218156	0.118552	-0.34284	-0.299068	MildCKD	EABMR
113	0.686387	0.212402	0.212402	-0.705469	-0.120528	-0.114954	MildCKD	NR
114	-2.58033	0.505563	0.505563	-2.11689	-0.232608	0.194311	Normal	NR
115	0.28345	0.15649	0.15649	-0.650406	-0.984399	-0.0977288	Normal	NR
116	3.27049	2.26143	2.26143	-2.05664	-0.392768	0.386015	CKDAKI	NR
117	4.39986	1.3942	1.3942	1.08503	-4.98097	0.61381	CKDAKI	TCMR2
118	-3.2031	1.73161	1.73161	-1.99793	-0.209216	0.294641	Normal	NR
119	-3.52611	0.97952	0.97952	-1.89066	0.114416	0.634895	Normal	NR
120	-1.78269	1.10646	1.10646	-2.07209	-0.185566	0.261344	MildCKD	NR
121	-1.38103	0.48028	0.48028	-0.0320418	-1.10991	-0.374774	MildCKD	TCMR2
122	1.07625	1.7215	1.7215	0.259951	-2.84973	0.356853	MildCKD	TCMR2
123	2.56992	-1.94737	-1.94737	-1.41764	-0.0969973	-0.0795543	AKI2	NR
124	1.51062	0.523635	0.523635	-1.75864	0.0941966	0.321408	CKDAKI	NR
125	-1.11124	0.354358	0.354358	-2.15067	-0.101872	0.198236	MildCKD	NR
126	-1.53802	-1.27788	-1.27788	-1.92486	-0.224438	-0.178125	Normal	NR
127	0.523813	-1.44792	-1.44792	3.01957	-4.46434	-0.178142	AKI2	TCMR1
128	-1.98547	1.66867	1.66867	-1.86191	-0.555968	0.0202257	MildCKD	NR
129	-0.872978	-1.65945	-1.65945	3.1407	2.59175	1.16445	Normal	FABMR
130	0.0283063	-0.299585	-0.299585	0.975492	1.71927	1.56022	Normal	LABMR
131	0.435179	0.945814	0.945814	1.58092	2.19553	1.03219	CKDAKI	LABMR
132	1.0047	0.255025	0.255025	3.919	2.88089	0.484326	MildCKD	FABMR
133	1.44758	0.280504	0.280504	3.28585	2.50857	0.090791	MildCKD	FABMR
134	0.370432	0.653557	0.653557	4.18327	-0.271059	0.268786	MildCKD	FABMR
135	0.446764	0.48281	0.48281	4.50563	1.38789	0.259543	MildCKD	FABMR
136	0.504093	2.17956	2.17956	-1.22869	0.12555	0.145527	MildCKD	NR
137	-0.7333	-0.298254	-0.298254	0.993214	0.52689	-0.979334	MildCKD	EABMR
138	0.306415	1.03774	1.03774	-1.90451	-0.427152	-0.0722593	CKDAKI	NR
139	0.512674	0.163766	0.163766	-0.904232	-0.211225	-0.340059	CKDAKI	NR
140	-1.67976	0.467695	0.467695	-1.42454	0.387891	1.16245	Normal	NR
141	-1.965	1.38709	1.38709	-1.5058	0.142541	0.139406	MildCKD	NR
142	0.534541	2.14645	2.14645	-1.55514	-0.280482	0.19854	MildCKD	NR
143	-0.124457	0.55992	0.55992	-1.56027	0.255733	0.352155	MildCKD	NR
144	3.16542	2.97625	2.97625	2.1494	-2.89258	-0.194047	CKDAKI	TCMR2
145	3.47806	0.786798	0.786798	-0.168297	-1.38024	0.146541	CKDAKI	TCMR2
146	-2.43842	0.378855	0.378855	-1.61339	-0.257572	0.0197622	Normal	NR
147	0.241247	-0.498535	-0.498535	1.66009	-2.33924	-0.571018	MildCKD	TCMR2
148	-0.263017	-1.22185	-1.22185	2.98297	-3.80312	-0.106148	AKI2	TCMR1
149	-0.183551	-1.06878	-1.06878	2.59413	-4.15116	0.0176456	AKI2	TCMR2
150	-0.401104	0.585894	0.585894	-0.417505	0.723261	-0.169539	MildCKD	NR
151	0.364739	1.65387	1.65387	1.68627	0.708669	-0.206836	MildCKD	EABMR
152	-4.22198	0.345703	0.345703	-1.13905	0.356825	0.279015	Normal	NR
153	1.70041	1.22419	1.22419	3.09793	3.13268	0.241782	MildCKD	FABMR
154	-0.450447	1.9193	1.9193	-0.265523	-1.56576	0.233638	MildCKD	TCMR2
155	-0.384505	0.616084	0.616084	-1.04078	-0.229706	0.0345796	MildCKD	NR
156	-0.43389	0.216661	0.216661	-1.12583	-0.209852	0.0350808	MildCKD	NR
157	0.930992	-0.67625	-0.67625	1.79812	-4.31999	0.464969	MildCKD	TCMR2
158	-0.393247	-0.134156	-0.134156	2.71305	2.9408	1.17261	AKI1	FABMR
159	-0.787841	0.0431305	0.0431305	0.626697	0.37952	0.116254	MildCKD	EABMR
160	-3.52939	0.476809	0.476809	-0.795665	0.141533	-0.38827	Normal	NR
161	0.299677	-1.06726	-1.06726	0.267808	0.766979	0.65226	AKI1	LABMR
162	0.516507	-0.659102	-0.659102	1.44475	1.88177	0.308533	MildCKD	FABMR
163	-1.08171	0.133594	0.133594	1.2183	1.20346	-0.244973	MildCKD	EABMR
164	4.42228	1.90643	1.90643	-0.686784	-0.135533	0.531091	CKDAKI	NR
165	-4.02912	-0.181788	-0.181788	-2.09418	-0.25038	0.0357041	Normal	NR
166	-4.19723	0.519453	0.519453	-2.033	0.0240682	-0.049294	Normal	NR
167	-0.294093	-0.140436	-0.140436	-0.156272	0.684958	0.299938	MildCKD	LABMR
168	-2.74593	0.848372	0.848372	1.14581	1.54172	-0.290431	Normal	EABMR
169	0.398577	-2.1174	-2.1174	0.992989	0.335498	-1.46359	AKI2	EABMR
170	0.96139	-0.286024	-0.286024	-1.34443	0.163371	-0.128143	CKDAKI	NR
171	-1.15129	0.765197	0.765197	3.12945	3.18744	0.926455	MildCKD	FABMR
172	-1.36939	1.52401	1.52401	-2.15806	-0.0905989	0.277638	Normal	NR
173	-2.09128	-0.351875	-0.351875	-1.1896	0.277068	-0.0245611	Normal	NR
174	1.7077	0.0680948	0.0680948	-0.402467	-0.77315	-0.553029	CKDAKI	NR
175	-0.920318	-1.54809	-1.54809	-1.88225	-0.31102	-0.0290103	AKI1	NR
176	2.31391	2.89709	2.89709	-1.62279	-0.219243	0.367156	CKDAKI	NR
177	-1.75896	1.99938	1.99938	-0.938045	0.090315	0.0351554	MildCKD	NR
178	-2.82351	-0.241222	-0.241222	-2.25629	-0.180554	0.0564211	Normal	NR
179	-1.22042	-1.36388	-1.36388	-2.13997	-0.207599	-0.113763	Normal	NR
180	-4.31498	-0.185673	-0.185673	-2.08774	-0.0997411	-0.061822	Normal	NR
181	-2.16892	1.46992	1.46992	-1.68134	0.147083	0.38747	MildCKD	NR
182	-0.434283	1.765	1.765	-1.86475	-0.106819	0.296136	MildCKD	NR
183	-0.622264	-1.02892	-1.02892	-1.75641	0.0406807	0.342518	AKI2	NR
184	0.704905	-1.33751	-1.33751	0.259274	0.584679	-0.860283	AKI2	EABMR
185	-3.64888	0.507452	0.507452	-1.85468	-0.129881	-0.237042	Normal	NR
186	-0.686796	0.327653	0.327653	-1.48586	0.00516509	-0.19757	Normal	NR
187	-3.09962	-0.497905	-0.497905	-2.01078	-0.284466	0.161447	Normal	NR
188	-0.627001	0.814718	0.814718	0.762419	1.55041	1.48656	MildCKD	LABMR
189	2.20347	0.642774	0.642774	-1.51162	-0.0032489	0.239289	CKDAKI	NR
190	-0.79655	0.28637	0.28637	-1.74454	0.196126	0.333447	MildCKD	NR
191	-2.41537	0.142159	0.142159	0.0783834	-2.1735	-0.0402639	Normal	TCMR2
192	-3.49026	0.162902	0.162902	-1.54425	0.111749	-0.113591	Normal	NR
193	-1.48408	-0.679566	-0.679566	-1.91109	-0.0189603	-0.11449	Normal	NR
194	-1.43961	-1.32069	-1.32069	-2.05262	-0.12218	0.00870524	Normal	NR
195	-2.07358	0.845609	0.845609	-1.91239	-0.22814	0.34575	MildCKD	NR
196	-2.49543	1.09354	1.09354	-1.9055	0.0166073	-0.0348593	MildCKD	NR
197	2.58878	-0.41484	-0.41484	1.93058	-3.33622	-0.0640664	MildCKD	TCMR2
198	-3.45993	-0.404056	-0.404056	-2.2706	-0.229339	0.0937078	Normal	NR
199	-0.868032	-0.689903	-0.689903	-2.03662	-0.234608	-0.0871938	Normal	NR
200	0.742402	-3.20454	-3.20454	-2.13494	-0.229029	-0.0403203	AKI2	NR
201	2.02195	-1.29207	-1.29207	-0.806856	0.224434	0.142897	AKI2	NR
202	0.39268	1.22296	1.22296	-1.94015	-0.161928	0.197632	CKDAKI	NR
203	1.54755	-0.11012	-0.11012	3.36452	-4.90255	0.175937	MildCKD	TCMR1
204	1.36219	0.0428422	0.0428422	3.80844	-5.32492	0.0275309	MildCKD	TCMR1
205	-1.02107	2.04345	2.04345	-1.83198	-0.539536	0.200389	Normal	NR
206	-0.0259877	1.58541	1.58541	-1.19004	-0.183942	0.344706	MildCKD	NR
207	-2.40054	0.255886	0.255886	-1.18064	0.0430644	-0.344206	Normal	NR
208	-0.377324	0.620389	0.620389	-1.10901	-0.731785	-0.140575	Normal	NR
209	-3.21212	0.144417	0.144417	-1.55076	0.207143	0.550934	Normal	NR
210	-3.30515	-0.885231	-0.885231	-1.56945	-0.566589	-0.165793	Normal	NR
211	-0.428184	0.420728	0.420728	0.0138682	0.964988	0.801962	AKI1	LABMR
212	1.61024	0.466574	0.466574	-0.774299	0.543102	1.428	CKDAKI	LABMR
213	1.04643	1.16697	1.16697	1.28843	0.87341	0.76993	CKDAKI	LABMR
214	-1.92484	-0.343034	-0.343034	0.567287	1.25479	-0.378027	Normal	EABMR
215	4.08551	1.9011	1.9011	-0.978123	-0.464846	1.05786	CKDAKI	NR
216	3.98064	2.38139	2.38139	-0.884413	-0.152401	0.670065	CKDAKI	NR
217	-1.42146	-0.657426	-0.657426	-1.29225	-0.0212505	-0.348613	Normal	NR
218	-2.88444	-1.19694	-1.19694	-2.00417	-0.14274	-0.00273202	Normal	NR
219	-0.699025	1.55762	1.55762	0.614727	0.109644	-0.624827	MildCKD	EABMR
220	-0.616193	1.24195	1.24195	-1.2374	-0.545166	0.456979	MildCKD	NR
221	3.58221	2.36122	2.36122	0.51551	-0.783803	0.797118	CKDAKI	LABMR
222	-1.12246	1.10077	1.10077	-1.34723	-0.656437	0.257293	MildCKD	NR
223	-0.0413743	-1.38627	-1.38627	4.44117	-2.61303	-0.272957	AKI2	TCMR1
224	0.113932	-1.81383	-1.81383	4.60654	-3.23202	0.232996	AKI2	TCMR1
225	-0.631485	-0.203663	-0.203663	-0.099167	-1.37797	-0.329406	MildCKD	TCMR2
226	-1.95909	1.23915	1.23915	-2.11001	-0.0985389	0.0735164	MildCKD	NR
227	1.99882	1.74277	1.74277	-1.58211	-0.230327	0.0837451	CKDAKI	NR
228	-2.57527	0.79792	0.79792	-1.93891	-0.058677	0.214609	Normal	NR
229	-2.67689	0.495249	0.495249	-1.15043	-0.361036	-0.359415	Normal	NR
230	0.20478	1.36833	1.36833	-1.19445	0.175536	0.373463	CKDAKI	NR
231	-0.157191	-0.650502	-0.650502	2.57302	1.46704	-0.413646	MildCKD	FABMR
232	-1.09907	-1.58075	-1.58075	1.78487	2.08481	-0.453212	Normal	EABMR
233	-0.35801	-0.115244	-0.115244	0.53484	0.363534	-0.985791	MildCKD	EABMR
234	-2.5838	0.330163	0.330163	2.27879	2.59526	0.756392	Normal	FABMR
235	2.09218	-1.82688	-1.82688	0.515742	-1.01018	-0.624048	AKI2	EABMR
236	1.83162	-1.15154	-1.15154	1.03292	-2.00774	-0.439285	MildCKD	TCMR2
237	1.49157	-1.04775	-1.04775	0.606329	-1.32719	-0.738678	MildCKD	EABMR
238	0.206527	-1.955	-1.955	1.97265	1.23513	-1.25552	AKI2	EABMR
239	3.07507	1.09011	1.09011	0.915722	1.17054	-1.01808	CKDAKI	EABMR
240	1.85795	-3.54663	-3.54663	-0.674046	-0.0112542	-0.366388	AKI2	NR
241	3.41702	0.507502	0.507502	0.428121	-1.3593	-0.161364	CKDAKI	TCMR2
242	-1.19921	0.829659	0.829659	1.14086	1.55634	0.352019	MildCKD	LABMR
243	-1.65442	0.866774	0.866774	1.41423	1.97536	1.02393	MildCKD	LABMR
244	-0.172905	-2.48175	-2.48175	3.69499	-5.37615	-0.373313	AKI2	TCMR1
245	-0.346673	-2.60455	-2.60455	3.42317	-4.34777	-0.631459	AKI2	TCMR1
246	1.39448	2.27277	2.27277	-2.0674	-0.37054	0.365676	CKDAKI	NR
247	-1.61789	-1.95569	-1.95569	-0.0691792	-1.61379	-0.130757	Normal	NR
248	-1.57106	-2.06688	-2.06688	0.115046	-2.08498	0.119624	Normal	TCMR2
249	-2.8642	0.24319	0.24319	-2.14381	-0.310138	0.195996	Normal	NR
250	0.623056	-3.33469	-3.33469	-2.14867	-0.260033	0.0711311	AKI2	NR
251	4.23418	-1.47361	-1.47361	0.195411	-2.08468	0.605249	AKI2	TCMR2
252	0.525863	1.80143	1.80143	-1.22247	0.0944069	0.385463	CKDAKI	NR
253	0.0595146	-1.43089	-1.43089	-1.66533	-0.116272	0.0583966	AKI2	NR
254	0.318453	-0.172279	-0.172279	-1.86886	-0.195853	-0.03533	MildCKD	NR
255	4.44597	1.02028	1.02028	3.66051	-2.36493	1.18457	CKDAKI	TCMR1
256	4.5645	0.904569	0.904569	3.10877	-2.75856	0.684109	CKDAKI	TCMR1
257	1.77266	1.15408	1.15408	3.18353	2.98552	1.38237	MildCKD	FABMR
258	1.08367	1.80659	1.80659	3.08042	2.73664	1.20389	MildCKD	FABMR
259	-1.92536	0.481328	0.481328	-1.78377	-0.0323668	-0.193288	Normal	NR
260	-1.76443	1.48663	1.48663	-2.05288	-0.086088	0.638657	Normal	NR
261	-1.83395	1.04887	1.04887	-2.12438	-0.317438	0.150436	MildCKD	NR
262	-2.68792	-0.974015	-0.974015	-1.95088	-0.165845	-0.0745863	Normal	NR
263	-0.312286	-1.8464	-1.8464	3.17631	0.270991	-0.438865	AKI2	FABMR
264	-0.516503	1.41931	1.41931	2.09604	1.86628	-0.201845	MildCKD	FABMR
265	-2.10974	-0.506419	-0.506419	-2.07628	-0.146077	-0.151428	Normal	NR
266	4.70716	-0.0915996	-0.0915996	1.58834	-4.70823	0.692337	CKDAKI	TCMR2
267	-0.598655	0.391722	0.391722	-1.34654	-0.717826	-0.0240619	Normal	NR
268	4.10508	0.559056	0.559056	0.663889	-2.77084	-0.146689	CKDAKI	TCMR2
269	-1.9602	-1.47924	-1.47924	-1.97951	-0.332288	-0.0526987	Normal	NR
270	-1.61273	1.21282	1.21282	-0.319006	0.52313	0.512862	MildCKD	NR
271	3.95196	-0.51197	-0.51197	-1.73338	-0.427553	-0.0452878	CKDAKI	NR
272	1.01602	1.50613	1.50613	1.06049	1.79269	1.46709	CKDAKI	LABMR
273	1.5939	0.924277	0.924277	0.0942729	1.20778	0.811877	CKDAKI	LABMR
274	0.108065	-1.52859	-1.52859	-1.13907	-0.111702	-0.213072	Normal	NR
275	1.5456	-0.449621	-0.449621	0.345414	0.745118	-0.0122818	AKI2	EABMR
276	0.748874	0.0784004	0.0784004	2.73106	2.54274	0.0607848	MildCKD	FABMR
277	4.02035	-0.578281	-0.578281	0.298282	-2.81873	0.057781	CKDAKI	TCMR2
278	1.37267	1.8746	1.8746	-1.967	-0.315324	0.276741	CKDAKI	NR
279	-0.810998	0.59643	0.59643	3.19774	2.22547	0.636491	MildCKD	FABMR
280	-1.41305	-1.96688	-1.96688	-2.3966	-0.275671	0.0981944	AKI1	NR
281	-1.67547	-1.94344	-1.94344	-2.21464	-0.224833	0.0469198	AKI1	NR
282	-1.77289	0.219712	0.219712	2.02557	0.66786	-1.09188	Normal	EABMR
283	0.0936919	0.524114	0.524114	2.73057	2.71049	1.0125	MildCKD	FABMR
284	-0.34717	0.368439	0.368439	2.53857	2.57631	1.03316	MildCKD	FABMR
285	-2.46147	0.266136	0.266136	0.421674	1.30054	0.437101	Normal	NR
286	1.72382	2.26291	2.26291	0.203418	-0.858945	0.483489	CKDAKI	NR
287	-0.347242	-2.58622	-2.58622	-0.588915	0.215971	-0.927654	AKI2	NR
288	-2.18397	-0.962493	-0.962493	-1.90977	-0.0176708	0.0629964	Normal	NR
289	3.33685	1.30013	1.30013	-1.05303	-0.242355	0.146198	CKDAKI	NR
290	-0.974529	0.66786	0.66786	-1.15397	0.389749	0.463957	Normal	NR
291	0.290695	-0.7167	-0.7167	-1.67831	0.105035	-0.0314602	AKI1	NR
292	-2.00982	-0.839602	-0.839602	-2.15638	-0.146512	0.0874129	Normal	NR
293	-2.7012	-1.16979	-1.16979	-2.11467	-0.399736	0.0228678	Normal	NR
294	-0.603622	2.14469	2.14469	-2.1541	-0.323703	0.345682	MildCKD	NR
295	-0.90182	0.396368	0.396368	0.946221	-2.25292	0.149898	MildCKD	TCMR2
296	0.276593	0.265787	0.265787	-0.716307	-0.962298	0.0389635	MildCKD	NR
297	-1.0343	-0.677096	-0.677096	1.94708	1.05059	-0.531802	Normal	EABMR
298	0.446122	-1.53061	-1.53061	4.05112	-4.01665	-0.415886	AKI2	TCMR1
299	-0.2446	0.934287	0.934287	-0.532331	0.34664	1.25006	MildCKD	LABMR
300	-4.43105	-0.183402	-0.183402	-2.28468	-0.255578	0.113119	Normal	NR
301	-3.46865	1.1232	1.1232	-1.48596	-0.411892	-0.0543879	Normal	NR
302	-2.6476	0.127047	0.127047	-1.98468	-0.204467	0.0198513	Normal	NR
303	-1.45754	-0.634474	-0.634474	2.62565	2.77104	0.485882	Normal	FABMR
304	0.09367	1.68346	1.68346	-0.246922	0.0936301	0.0845755	Normal	NR
305	1.12056	-3.464	-3.464	2.6834	-0.0982489	-1.55258	AKI2	EABMR
306	-0.901647	-2.07537	-2.07537	-1.8493	0.0320465	-0.298932	Normal	NR
307	1.70918	-0.276541	-0.276541	-0.102252	0.58493	-0.924384	CKDAKI	EABMR
308	0.623956	-1.91162	-1.91162	1.72661	1.10167	-0.580165	AKI1	EABMR
309	0.814451	-0.126911	-0.126911	3.23572	1.68187	-0.299118	MildCKD	FABMR
310	0.491831	0.53456	0.53456	-0.110557	0.715137	-0.405611	CKDAKI	NR
311	-0.755397	0.58152	0.58152	-0.463764	0.654808	0.867899	Normal	LABMR
312	-0.499235	-0.233172	-0.233172	-0.525271	-0.476384	0.515793	AKI1	NR
313	-2.73784	0.312387	0.312387	0.52177	-2.23758	-0.00355145	Normal	NR
314	-1.30433	0.167429	0.167429	1.85592	0.0482645	-0.811758	MildCKD	Minor
315	-0.422445	0.166336	0.166336	4.80658	0.127783	1.23245	MildCKD	FABMR
316	-3.02554	0.569229	0.569229	2.47539	1.84573	-0.554095	Normal	FABMR
317	-1.10835	-2.15624	-2.15624	0.895802	1.05935	-1.1754	Normal	EABMR
318	3.37382	0.113272	0.113272	2.91632	-5.08392	0.170097	CKDAKI	TCMR2
319	0.0215142	-2.25398	-2.25398	-1.37141	-0.408795	-0.29484	AKI1	NR
320	0.495171	-2.72867	-2.72867	-1.61815	-0.178375	-0.00551897	AKI1	NR
321	0.794043	-2.73472	-2.73472	-1.36936	0.236166	0.0011009	AKI1	NR
322	-3.24894	-0.611387	-0.611387	-1.49116	0.0831553	-0.188237	Normal	NR
323	1.20666	2.87614	2.87614	0.927297	1.76677	2.23219	MildCKD	LABMR
324	-2.93466	0.62311	0.62311	0.346781	1.11915	-0.862878	Normal	EABMR
325	1.0323	0.816469	0.816469	-1.06254	-0.126038	-0.13821	CKDAKI	NR
326	-4.10556	0.00755534	0.00755534	-1.51034	0.21533	-0.0706984	Normal	NR
327	-0.938702	-0.275159	-0.275159	3.68545	3.27562	0.68777	MildCKD	FABMR
328	-1.31956	-0.024687	-0.024687	3.61107	3.17628	0.710063	MildCKD	FABMR
329	-0.0987936	1.88096	1.88096	-1.98561	0.0738052	0.417687	Normal	NR
330	-1.86181	0.882977	0.882977	-2.02714	-0.0482787	0.319781	Normal	NR
331	0.640753	3.26371	3.26371	-1.72919	-0.0295012	0.585879	MildCKD	NR
332	4.17762	-0.361083	-0.361083	5.83663	-4.60011	-1.30809	CKDAKI	TCMR1
333	1.91018	-0.85435	-0.85435	2.20469	-2.95781	-0.321468	CKDAKI	TCMR2
334	-0.351292	0.835776	0.835776	1.14147	-0.498865	0.821312	MildCKD	TCMR2
335	0.185128	-0.835493	-0.835493	0.469797	0.898865	-0.467517	Normal	EABMR
336	-0.678143	-2.26711	-2.26711	2.77511	1.10186	-0.735794	AKI2	FABMR
337	-1.40829	-1.62685	-1.62685	1.4992	1.067	-0.879224	Normal	EABMR
338	0.207594	2.73774	2.73774	-1.55675	-0.798548	0.0871726	CKDAKI	NR
339	-3.20284	-0.263814	-0.263814	-2.00138	-0.0457074	0.409066	Normal	NR
340	-3.01484	-1.18045	-1.18045	-2.25709	-0.209775	0.0270797	Normal	NR
341	3.62038	0.11704	0.11704	3.36052	-4.45503	-0.147925	CKDAKI	TCMR2
342	0.881674	0.457307	0.457307	1.88368	1.68306	1.10675	MildCKD	LABMR
343	-2.5779	0.387906	0.387906	0.113305	0.96476	0.0321343	Normal	EABMR
344	-1.52401	-2.26256	-2.26256	-1.97493	-0.372553	-0.0518703	Normal	NR
345	-4.25443	-0.556228	-0.556228	-2.23091	-0.27457	0.0328931	Normal	NR
346	1.62472	0.201948	0.201948	1.87723	0.0468985	1.00948	MildCKD	LABMR
347	-1.99581	-1.02486	-1.02486	0.253242	0.703253	-1.2015	Normal	EABMR
348	-0.794513	-1.59894	-1.59894	-1.92108	-0.0427887	-0.0209259	AKI1	NR
349	-2.39909	-0.502701	-0.502701	-0.426238	0.955905	0.314122	Normal	Minor
350	-0.860309	-1.43355	-1.43355	-1.84712	0.0443825	-0.0274449	AKI2	NR
351	-0.731675	1.15608	1.15608	-0.497144	-0.292681	-0.363154	MildCKD	NR
352	4.42952	-0.426221	-0.426221	1.25108	-3.2639	0.342585	CKDAKI	TCMR2
353	-1.27771	0.858147	0.858147	1.30449	1.78525	-0.141918	MildCKD	EABMR
354	2.13396	0.410079	0.410079	3.05227	3.00878	0.834342	CKDAKI	FABMR
355	4.60436	0.932196	0.932196	-1.6569	-0.0129603	0.961253	CKDAKI	NR
356	1.90483	-0.212484	-0.212484	0.32729	-2.04725	-0.00156102	CKDAKI	TCMR2
357	0.254226	-0.919322	-0.919322	-1.62204	-0.201161	-0.0388795	AKI1	NR
358	-1.05223	0.0365116	0.0365116	-0.384115	0.312636	-0.194304	Normal	NR
359	-1.20517	0.526065	0.526065	-1.7066	-0.0646918	0.233303	MildCKD	NR
360	-3.47338	-0.0089893	-0.0089893	-1.80056	-0.0177923	-0.117168	Normal	NR
361	1.40269	-0.267582	-0.267582	0.714299	0.211848	0.0572849	CKDAKI	EABMR
362	-1.71822	0.366651	0.366651	-1.61879	-0.167048	-0.185012	Normal	NR
363	0.547374	-1.37371	-1.37371	-1.40608	-0.496741	-0.15025	AKI2	NR
364	-2.27274	-0.445894	-0.445894	-1.85916	0.0450174	-0.0955848	Normal	NR
365	-1.08117	1.80075	1.80075	3.01958	3.17481	0.97978	MildCKD	FABMR
366	-0.309388	2.48857	2.48857	0.742625	1.52062	-0.525313	MildCKD	Minor
367	2.82856	1.39448	1.39448	-1.1344	0.181534	0.325527	CKDAKI	NR
368	2.99529	2.53148	2.53148	3.18348	-0.481827	0.466851	CKDAKI	TCMR1
369	-0.280273	0.711871	0.711871	0.149512	1.0543	-0.610091	AKI1	EABMR
370	3.37615	2.18939	2.18939	1.65412	1.9289	1.59279	CKDAKI	LABMR
371	3.63615	0.329719	0.329719	0.454658	-2.28397	0.479661	CKDAKI	TCMR2
372	-3.35481	-0.788961	-0.788961	-2.30395	-0.172028	0.0202186	Normal	NR
373	2.19918	1.06988	1.06988	0.191924	0.817064	-0.46553	CKDAKI	EABMR
374	-3.43095	1.11316	1.11316	-0.344147	0.92053	-0.280785	Normal	EABMR
375	-2.76865	-0.634637	-0.634637	-0.930851	0.291059	-0.90477	Normal	NR
376	-1.47655	-0.99569	-0.99569	-0.775762	0.438501	-0.556291	Normal	NR
377	0.920738	1.43731	1.43731	-1.63734	0.0936132	0.528116	CKDAKI	NR
378	3.61192	2.30923	2.30923	0.181747	-0.296448	0.197381	CKDAKI	LABMR
379	-0.781573	1.84322	1.84322	0.667593	0.646028	-0.487848	MildCKD	EABMR
380	0.186502	0.565164	0.565164	0.930327	1.15686	-0.20837	MildCKD	EABMR
381	0.267819	1.29381	1.29381	0.173775	1.07951	0.100884	CKDAKI	EABMR
382	1.07849	1.36679	1.36679	-1.00308	0.310911	0.869735	CKDAKI	NR
383	-3.76156	0.216353	0.216353	-2.16991	-0.148912	0.108761	Normal	NR
384	-2.55605	0.43252	0.43252	1.35138	1.54359	-0.895753	Normal	EABMR
385	-1.26158	0.257662	0.257662	-1.23524	0.286558	-0.191644	Normal	NR
386	-1.95713	0.519535	0.519535	-1.82382	-0.36276	0.0581228	Normal	NR
387	0.222717	0.282714	0.282714	3.76892	3.55712	1.20191	MildCKD	FABMR
388	-1.40853	-0.664768	-0.664768	3.43173	3.35716	0.143626	AKI1	FABMR
389	0.78941	-0.682871	-0.682871	2.58354	2.85804	0.981849	AKI1	FABMR
390	1.89989	0.521707	0.521707	1.76923	1.66719	-0.413626	CKDAKI	EABMR
391	-1.42216	-0.255963	-0.255963	3.74505	3.58642	0.855699	AKI1	FABMR
392	-4.30177	1.11154	1.11154	-2.2014	-0.230719	0.133749	Normal	NR
393	-2.40399	1.08119	1.08119	-2.01479	-0.00563331	0.167082	Normal	NR
394	3.0118	2.78969	2.78969	-1.06267	-1.51783	0.100378	CKDAKI	NR
395	-2.12459	0.579586	0.579586	0.12856	0.766547	-0.889926	Normal	EABMR
396	-1.89615	1.36239	1.36239	1.59205	1.9322	-0.195476	Normal	EABMR
397	-3.93719	0.925834	0.925834	-1.97841	-0.201448	-0.134849	Normal	NR
398	-0.572579	1.44266	1.44266	-1.53337	-0.219794	0.778456	Normal	NR
399	2.70831	1.54635	1.54635	0.362144	1.32068	0.649031	CKDAKI	LABMR
400	0.142316	1.76782	1.76782	-1.30446	0.412814	0.607863	CKDAKI	NR
401	-1.13606	0.758296	0.758296	1.89226	2.14523	0.581126	Normal	LABMR
402	-1.97731	0.662767	0.662767	0.844703	1.36098	0.387131	AKI1	LABMR
403	-0.116109	1.71216	1.71216	0.498157	1.52665	1.02861	AKI1	LABMR
404	0.291946	0.981169	0.981169	0.195934	1.0818	1.20241	AKI1	LABMR
405	-1.56697	0.755937	0.755937	-1.04711	0.382302	0.726241	AKI1	NR
406	-2.48193	0.311683	0.311683	-1.11958	0.425905	-0.193374	Normal	NR
407	-0.721724	0.664961	0.664961	-2.04062	-0.0881578	0.0849801	Normal	NR
408	-3.0578	0.0600305	0.0600305	0.321103	1.29598	-0.964868	Normal	EABMR
409	-2.86425	0.941337	0.941337	-1.04681	0.443963	-0.359356	Normal	NR
410	-2.12601	1.50977	1.50977	-1.64732	0.00802501	-0.179174	MildCKD	NR
411	-3.66918	0.459057	0.459057	-1.0918	-0.283869	-0.175732	Normal	NR
412	1.0354	1.96008	1.96008	3.33101	2.73399	0.237678	MildCKD	FABMR
413	2.25844	1.94785	1.94785	3.87938	3.39821	0.728013	CKDAKI	FABMR
414	-0.15726	2.15188	2.15188	-1.34026	-0.0781841	0.106028	MildCKD	NR
415	-1.2013	1.77455	1.77455	-1.2335	-0.0160951	0.527479	MildCKD	NR
416	-2.69268	0.697391	0.697391	-0.600534	0.850982	0.551933	Normal	NR
417	-3.41754	0.726713	0.726713	0.467484	0.639103	-0.408677	Normal	EABMR
418	4.04038	1.78228	1.78228	2.95845	-0.87873	-0.191119	CKDAKI	TCMR1
419	-3.65358	0.457007	0.457007	-1.35486	0.213077	-0.0324432	Normal	NR
420	-3.43613	1.14492	1.14492	-1.07573	0.418414	-0.0311398	Normal	NR
421	3.59325	1.62382	1.62382	3.57265	1.17627	0.395755	CKDAKI	FABMR
422	-1.22852	1.38058	1.38058	2.89706	2.95861	-0.0285039	MildCKD	FABMR
423	1.14319	1.71432	1.71432	3.21826	2.83252	0.0846248	CKDAKI	FABMR
424	-2.17425	0.867104	0.867104	1.67107	1.9459	0.082199	Normal	EABMR
425	-0.544225	1.77734	1.77734	3.38325	3.12036	1.18303	MildCKD	FABMR
426	-2.02247	0.864115	0.864115	2.05858	2.20771	-0.146452	MildCKD	EABMR
427	2.25991	1.45688	1.45688	2.83984	1.96333	-0.046157	CKDAKI	FABMR
428	-1.67837	1.15463	1.15463	-0.149786	0.479388	0.816342	Normal	LABMR
429	-4.32777	1.0483	1.0483	-1.55839	0.250014	0.0941386	Normal	NR
430	-0.511662	1.27659	1.27659	1.77406	1.56179	1.64743	MildCKD	LABMR
431	-1.41987	-0.12909	-0.12909	3.43107	0.855959	-0.785948	MildCKD	FABMR
432	0.870024	0.542467	0.542467	4.33226	2.83198	0.698489	MildCKD	FABMR
433	0.778736	1.5703	1.5703	2.14064	1.99433	-1.04656	MildCKD	EABMR
434	1.20369	2.33999	2.33999	3.81748	-0.132312	-1.42382	MildCKD	FABMR
435	0.0362628	1.33586	1.33586	1.01171	1.76744	1.76568	CKDAKI	LABMR
436	-0.890299	2.05029	2.05029	-1.1809	0.433013	0.645192	Normal	NR
437	-2.74275	0.885515	0.885515	-1.69099	0.0979753	-0.091289	Normal	NR
438	-2.23794	1.05982	1.05982	-1.90016	-0.0474822	-0.0156137	Normal	NR
439	-1.50607	0.913255	0.913255	-1.0137	0.232704	0.283712	MildCKD	NR
440	-2.32205	0.774704	0.774704	-1.86622	-0.506831	-0.066538	Normal	NR
441	-2.44022	0.136974	0.136974	3.29513	3.30273	0.0364375	Normal	FABMR
442	-1.63139	0.985814	0.985814	-1.51921	-0.446666	-0.0760716	MildCKD	NR
443	-2.18373	0.229501	0.229501	0.0203863	1.02527	0.852625	Normal	LABMR
444	-2.94843	0.36066	0.36066	-2.05411	-0.207601	-0.0248968	Normal	NR
445	-1.49128	0.643935	0.643935	2.03715	2.14013	-0.20339	Normal	EABMR
446	-2.65269	1.01215	1.01215	-0.462912	0.392505	-0.621744	Normal	EABMR
447	-1.3909	1.17482	1.17482	0.262176	0.476099	-0.849029	MildCKD	EABMR
448	2.3631	3.03598	3.03598	-0.906158	-0.482618	0.298756	CKDAKI	NR
449	-0.659917	2.37953	2.37953	0.0647863	1.09365	1.27658	Normal	LABMR
450	-0.509367	1.24801	1.24801	3.53917	3.4458	0.145925	MildCKD	FABMR
451	-1.83134	1.11216	1.11216	2.50097	2.76105	-0.549635	MildCKD	FABMR
452	-1.0766	0.588945	0.588945	3.36056	3.3438	0.412224	MildCKD	FABMR
453	-3.74742	0.0890036	0.0890036	-1.58166	-0.0584578	0.0399597	Normal	NR
454	-0.554826	0.85874	0.85874	-0.456788	0.64039	0.304346	Normal	NR
455	0.231257	0.214705	0.214705	0.910573	1.4747	-0.468409	Normal	EABMR
456	-3.55827	-0.582375	-0.582375	-1.95993	-0.0109817	-0.141668	Normal	NR
457	-0.787922	2.05454	2.05454	0.0280242	0.684791	-0.665291	MildCKD	EABMR
458	-0.0312552	2.18944	2.18944	-0.449018	-0.0631891	-0.623948	MildCKD	NR
459	-0.922844	0.994462	0.994462	0.371051	1.07269	-0.239719	MildCKD	EABMR
460	-2.39469	0.612701	0.612701	3.12588	3.0988	1.06122	Normal	FABMR
461	-1.66871	-0.325777	-0.325777	3.26286	3.07918	-0.177589	Normal	FABMR
462	1.70617	1.81142	1.81142	2.17303	2.12075	0.630433	MildCKD	FABMR
463	3.23551	1.01704	1.01704	3.39972	1.72398	-0.185271	CKDAKI	FABMR
464	-2.25222	1.51639	1.51639	-1.95293	-0.134909	0.532149	Normal	NR
465	-1.38735	0.379718	0.379718	-1.84757	-0.280899	0.0215326	Normal	NR
466	2.9203	0.801969	0.801969	-0.653682	0.0641524	-0.176681	CKDAKI	NR
467	-4.33524	0.0193744	0.0193744	-1.60736	0.0220504	-0.203538	Normal	NR
468	-1.05509	-1.16536	-1.16536	0.0979301	-1.32578	0.407436	Normal	TCMR2
469	-0.576918	-1.99441	-1.99441	4.62775	-3.48271	-0.934406	AKI2	TCMR1
470	-1.5865	-0.383305	-0.383305	-1.36142	-0.430564	0.106933	Normal	NR
471	-0.970573	-1.13299	-1.13299	-1.30305	0.0711108	0.0733437	Normal	NR
472	-1.6797	-1.78863	-1.78863	-2.14198	-0.316	0.0868025	Normal	NR
473	0.0594784	0.570517	0.570517	-0.971984	0.371362	0.8391	MildCKD	NR
474	2.62992	1.52424	1.52424	3.57124	-3.82717	0.750766	CKDAKI	TCMR2
475	-1.53256	0.612641	0.612641	-1.02996	-1.84967	0.212255	Normal	NR
476	-1.94409	-1.46551	-1.46551	-1.48808	-0.615564	-0.0507345	Normal	NR
477	-1.17571	0.396905	0.396905	-2.06318	-0.0296087	0.130014	MildCKD	NR
478	-1.20038	-2.05761	-2.05761	-2.12748	-0.355418	0.0176851	Normal	NR
479	-1.81371	-1.28373	-1.28373	-2.09598	-0.566911	0.05602	Normal	NR
480	-2.71009	-0.165537	-0.165537	-2.2216	-0.258366	-0.0463473	Normal	NR
481	0.0839718	-3.17216	-3.17216	-1.86599	-0.65109	-0.0205756	AKI2	NR
482	1.03794	-3.18087	-3.18087	-0.793296	-0.173087	-0.61689	AKI2	NR
483	-1.44684	-0.757591	-0.757591	1.21142	-0.888287	-0.110153	Normal	TCMR2
484	-0.919367	-1.3806	-1.3806	-0.362556	-1.45162	-0.218287	Normal	NR
485	2.03938	-0.422135	-0.422135	3.05734	2.91965	1.38142	CKDAKI	FABMR
486	2.16538	-3.67277	-3.67277	1.05169	1.05911	-1.60802	AKI2	EABMR
487	-0.214585	0.727986	0.727986	-1.51332	-0.148735	0.482434	Normal	NR
488	1.14874	0.578856	0.578856	-1.34653	-0.0418695	0.0646978	CKDAKI	NR
489	5.18865	0.473217	0.473217	0.536441	-3.57109	0.337358	CKDAKI	TCMR2
490	1.51065	-0.74075	-0.74075	2.38528	2.27272	0.635942	CKDAKI	FABMR
491	1.24924	-3.14976	-3.14976	5.54371	-3.01873	-0.466627	AKI2	TCMR1
492	4.42666	-1.03188	-1.03188	2.66838	-1.25267	1.03583	CKDAKI	TCMR2
493	1.33935	-2.39945	-2.39945	-0.85362	-0.345719	-0.415108	AKI2	NR
494	0.0980937	-1.82646	-1.82646	0.353918	1.36513	-0.0230448	AKI2	NR
495	-0.46274	-1.84566	-1.84566	1.4597	2.22872	-0.715368	AKI1	Minor
496	2.56448	0.591094	0.591094	1.19185	0.876238	-1.36793	CKDAKI	EABMR
497	0.800833	0.409326	0.409326	1.19232	-3.35305	0.491727	MildCKD	TCMR2
498	5.81709	-0.406073	-0.406073	-1.35269	-0.0303697	-0.0804048	CKDAKI	NR
499	3.40838	-1.02577	-1.02577	0.0740781	-0.802466	-0.649132	CKDAKI	EABMR
500	2.88406	1.1569	1.1569	-1.65499	-0.702663	-0.0390686	CKDAKI	NR
501	-0.601891	-1.5232	-1.5232	3.36625	2.03897	0.764789	AKI1	FABMR
502	0.621051	-1.51386	-1.51386	-0.62005	0.284874	-0.0756061	AKI1	NR
503	0.586917	-2.2909	-2.2909	1.75515	1.32153	-1.05448	AKI2	Minor
504	4.21088	1.73542	1.73542	4.29368	-3.38211	2.06524	CKDAKI	TCMR1
505	0.86978	-0.70877	-0.70877	3.88562	-4.4269	-0.340338	MildCKD	TCMR1
506	2.42103	-1.49396	-1.49396	2.10642	-0.89383	0.100148	AKI2	TCMR2
507	3.78103	0.781372	0.781372	2.15953	1.8261	0.957028	CKDAKI	LABMR
508	1.56963	-0.177073	-0.177073	3.84984	3.35072	1.23169	MildCKD	FABMR
509	-1.40211	-1.36704	-1.36704	0.102617	1.14065	0.578316	Normal	LABMR
510	-2.28841	-2.24771	-2.24771	-1.17964	0.448027	-0.440631	Normal	NR
511	0.888722	0.89172	0.89172	-1.76432	-0.335419	0.145196	CKDAKI	NR
512	3.9658	-0.267257	-0.267257	2.0704	2.26661	-0.357873	CKDAKI	FABMR
513	-0.556436	-2.6375	-2.6375	-2.10166	-0.0967687	-0.134963	AKI2	NR
514	-1.43843	-1.27053	-1.27053	-0.521561	0.70446	-0.470548	Normal	NR
515	2.23484	-3.76881	-3.76881	0.00584191	0.935553	-0.692867	AKI2	EABMR
516	0.144799	-3.05828	-3.05828	0.663292	1.09579	-1.21396	AKI2	EABMR
517	-0.592334	-0.849178	-0.849178	-1.07856	0.336229	-0.131709	Normal	NR
518	1.1595	-1.36742	-1.36742	-1.31256	0.0632579	-0.312702	AKI2	NR
519	-2.3006	-0.400047	-0.400047	-1.66374	0.249449	0.106251	Normal	NR
520	-2.65813	-1.12247	-1.12247	-1.44185	0.00786603	-0.342992	Normal	NR
521	-1.46541	-0.801585	-0.801585	-1.28486	0.33895	-0.148768	AKI1	NR
522	1.43284	-0.315642	-0.315642	1.24868	-0.339695	-1.21967	AKI1	EABMR
523	-0.255292	-2.24816	-2.24816	-1.87058	-0.147572	-0.254044	AKI2	NR
524	1.72023	-2.61708	-2.61708	0.649618	0.966271	0.148151	AKI2	NR
525	1.09986	-1.40987	-1.40987	2.18732	-1.34604	-1.03848	Normal	EABMR
526	1.56194	-3.50539	-3.50539	-1.13731	0.366326	-0.281205	AKI2	NR
527	0.420593	-1.99488	-1.99488	0.835253	0.754383	-0.69169	AKI2	EABMR
528	-0.353742	0.406761	0.406761	0.573448	0.457889	-0.500234	MildCKD	Minor
529	1.96148	0.650477	0.650477	-1.01126	0.455118	0.966357	CKDAKI	NR
530	-2.63599	-0.817829	-0.817829	-1.2585	0.258134	-0.358512	Normal	NR
531	2.41305	-1.93783	-1.93783	-0.996975	0.0857836	-0.191259	AKI2	NR
532	-1.885	-0.681333	-0.681333	-0.949338	0.5686	-0.714846	Normal	NR
533	0.624734	0.242161	0.242161	2.99635	1.34898	-1.42939	MildCKD	EABMR
534	-1.54464	-0.377666	-0.377666	-1.42756	0.38536	-0.0243885	Normal	NR
535	-0.935368	0.10007	0.10007	-1.66693	-0.201598	-0.129723	Normal	NR
536	-2.71505	0.248399	0.248399	-1.64536	0.306035	0.366713	Normal	NR
537	1.24641	-0.561591	-0.561591	-0.978316	0.404321	0.281853	CKDAKI	NR
538	1.68208	-0.641812	-0.641812	-1.28561	0.174023	-0.0889518	MildCKD	NR
539	-3.65515	-0.571224	-0.571224	-1.74436	0.0860703	-0.0863899	Normal	NR
540	-2.90838	-0.0338342	-0.0338342	-1.83441	0.0214588	0.0512832	Normal	NR
541	1.44837	-1.66969	-1.66969	1.72086	1.09702	-1.14724	AKI2	EABMR
542	0.385319	-0.0767554	-0.0767554	-1.37928	0.152195	0.470877	Normal	NR
543	1.37134	-0.372874	-0.372874	0.729108	0.827786	-1.04737	CKDAKI	EABMR
544	-0.955501	-0.944815	-0.944815	0.880829	1.25263	-1.07135	Normal	EABMR
545	-0.288912	-0.633975	-0.633975	-1.13468	0.00172744	-0.156741	AKI1	NR
546	1.89021	-1.33759	-1.33759	1.76879	1.78032	-1.67139	AKI1	EABMR
547	4.13192	0.00359602	0.00359602	-1.1539	0.199667	0.174514	CKDAKI	NR
548	-0.0327649	-1.29594	-1.29594	-0.484058	0.746792	-0.488774	AKI2	NR
549	-1.54509	-0.600546	-0.600546	-1.6878	-0.0466023	-0.036028	Normal	NR
550	-1.02878	-0.99259	-0.99259	-0.259292	-0.174854	0.19617	Normal	NR
551	-3.04643	0.259921	0.259921	1.25596	1.94362	-1.03237	Normal	Minor
552	0.19209	-0.167766	-0.167766	-1.33235	0.0796492	0.177254	MildCKD	NR
553	-1.65009	-0.237448	-0.237448	-1.74312	0.0990205	-0.0153253	Normal	NR
554	0.481462	0.385825	0.385825	-0.432424	1.00848	0.78567	CKDAKI	LABMR
555	-1.29973	-0.743879	-0.743879	1.80794	1.93417	0.961551	Normal	LABMR
556	1.74161	0.360598	0.360598	3.18218	2.39723	-0.480474	MildCKD	FABMR
557	0.349735	-0.129016	-0.129016	-0.785513	0.641977	-0.430669	Normal	Minor
558	-1.50141	0.492456	0.492456	-1.57743	0.109239	0.307516	MildCKD	NR
559	0.18115	-0.965593	-0.965593	-1.48335	0.380287	-0.0583664	AKI1	NR
560	2.21071	0.879049	0.879049	4.4715	1.77224	0.0688505	MildCKD	FABMR
561	0.532949	-1.15624	-1.15624	2.63854	-2.17623	-0.160952	Normal	TCMR2
562	4.68736	-1.72757	-1.72757	-1.77327	-0.44548	-0.150061	CKDAKI	NR
563	2.43403	0.144841	0.144841	0.248927	1.18592	0.575464	CKDAKI	LABMR
564	-1.09327	-1.38452	-1.38452	-1.36196	0.470266	0.440088	Normal	NR
565	-2.64401	-0.860112	-0.860112	-1.59134	0.219446	0.299984	Normal	NR
566	-1.17061	-1.27237	-1.27237	-0.91226	0.573296	-0.409074	Normal	NR
567	1.56632	0.529055	0.529055	2.65147	2.73882	-0.353964	CKDAKI	FABMR
568	-2.76651	0.310119	0.310119	-1.40718	0.377921	0.135649	Normal	NR
569	-2.33506	0.378458	0.378458	-1.95168	-0.115574	0.0822966	Normal	NR
570	-1.86821	-0.72285	-0.72285	0.114954	-2.18822	0.366704	Normal	TCMR2
571	-1.42997	0.770079	0.770079	0.175349	0.595523	-0.485506	Normal	NR
572	2.286	0.455182	0.455182	2.07897	2.46279	0.194816	CKDAKI	FABMR
573	3.91683	1.10084	1.10084	-1.631	-0.251501	0.666143	CKDAKI	NR
574	0.596201	1.54892	1.54892	-1.69387	-0.111103	0.415536	MildCKD	NR
575	-2.02324	-0.674906	-0.674906	1.91907	2.25405	-0.86452	Normal	EABMR
576	-1.26532	-0.789822	-0.789822	1.03214	1.68209	-0.906984	AKI1	Minor
577	-0.59838	0.0250482	0.0250482	2.5587	2.64047	0.0428185	Normal	FABMR
578	0.919803	-3.53463	-3.53463	4.25147	-1.4026	-0.475193	AKI2	FABMR
579	-0.282563	-2.92514	-2.92514	3.24917	1.88083	-0.408725	AKI2	FABMR
580	-0.160502	-1.31714	-1.31714	3.36024	2.92818	0.514869	AKI2	FABMR
581	2.80818	-4.3911	-4.3911	2.52053	0.856813	-1.34355	AKI2	EABMR
582	-1.47368	-1.30244	-1.30244	3.80992	3.53403	0.380225	Normal	FABMR
583	-1.89233	1.38029	1.38029	0.236461	0.486664	-0.801623	MildCKD	EABMR
584	0.869287	1.60673	1.60673	1.39463	1.66656	-0.773466	MildCKD	EABMR
585	0.415808	-3.87318	-3.87318	-0.397201	-0.854189	-0.342508	AKI2	NR
586	-1.17245	-1.61933	-1.61933	2.55816	1.43958	-1.22043	Normal	EABMR
587	0.208256	-1.40106	-1.40106	0.789711	0.831406	-1.14311	AKI1	EABMR
588	-3.33963	-0.158711	-0.158711	-1.7599	-0.0746451	-0.0370389	Normal	NR
589	-2.47092	-0.173821	-0.173821	0.653171	1.2117	-1.46319	Normal	EABMR
590	-0.25065	-0.65931	-0.65931	0.395243	1.12974	-1.14625	AKI1	EABMR
591	-0.288108	-0.326641	-0.326641	2.94473	2.93553	0.255502	Normal	FABMR
592	2.13717	1.43699	1.43699	1.9652	2.45969	1.39126	CKDAKI	LABMR
593	3.43362	-1.49879	-1.49879	1.89034	1.9112	0.1479	AKI2	FABMR
594	-1.39182	0.324746	0.324746	2.32922	2.20555	-0.949319	MildCKD	FABMR
595	-3.13198	0.162587	0.162587	-2.06086	-0.0408302	0.388959	Normal	NR
596	-2.31149	0.515148	0.515148	-1.8813	0.0871821	0.553534	Normal	NR
597	-1.14106	0.619335	0.619335	-1.61854	0.228211	0.43068	MildCKD	NR
598	-0.83051	-0.0146066	-0.0146066	-1.47387	-0.21619	0.237525	AKI1	NR
599	2.33823	-0.202078	-0.202078	-0.222809	-2.86354	0.512634	CKDAKI	TCMR2
600	2.32232	-2.01713	-2.01713	-1.37764	0.222375	-0.107972	AKI2	NR
601	-2.64841	-0.426597	-0.426597	-0.607067	-1.11357	0.117498	Normal	NR
602	-0.082686	-2.11338	-2.11338	1.89922	-3.9521	0.318585	AKI2	TCMR2
603	-3.38163	-0.33556	-0.33556	-1.06868	-1.55269	0.220659	Normal	NR
604	-2.76015	-0.393827	-0.393827	-1.96036	-0.0245108	0.00523221	AKI1	NR
605	0.302894	-0.245321	-0.245321	0.301529	-0.575949	-0.156816	Normal	EABMR
606	0.77145	-0.674684	-0.674684	2.87994	-4.81784	-0.105979	MildCKD	TCMR2
607	0.80328	0.453244	0.453244	0.0080514	0.313894	-0.56689	MildCKD	EABMR
608	0.587035	-0.293533	-0.293533	2.86035	-4.84392	0.0433627	MildCKD	TCMR1
609	-1.41367	0.161004	0.161004	0.828085	-3.7868	0.379266	Normal	TCMR2
610	1.79729	0.607057	0.607057	0.921287	-2.60727	-0.123906	MildCKD	TCMR2
611	-0.437492	0.794834	0.794834	3.06483	2.45697	0.410969	MildCKD	FABMR
612	-2.06104	0.602683	0.602683	-1.90451	0.0675357	0.541552	Normal	NR
613	-0.405236	-0.906778	-0.906778	2.86755	-4.10551	0.0903386	Normal	TCMR1
614	1.84057	1.05568	1.05568	-1.34978	-0.632299	0.109816	CKDAKI	NR
615	-0.758576	-1.40685	-1.40685	-0.795427	-0.988157	0.0831882	AKI1	NR
616	-3.73132	-0.292712	-0.292712	-1.41858	-0.608109	-0.0854789	Normal	NR
617	0.953945	-2.23231	-2.23231	-1.96902	-0.511279	0.0578317	AKI2	NR
618	3.03462	-2.89328	-2.89328	-1.23299	-0.0761872	-0.0376261	AKI2	NR
619	3.46659	0.00217721	0.00217721	-1.32267	-0.350778	-0.0507603	CKDAKI	NR
620	-0.259811	-2.08503	-2.08503	-1.2744	-0.514779	-0.343386	AKI2	NR
621	-3.42133	-0.239775	-0.239775	-2.32385	-0.299954	0.0532259	Normal	NR
622	-1.51457	-2.81134	-2.81134	0.347591	-0.319791	-1.0959	Normal	EABMR
623	-4.5565	0.12065	0.12065	-2.05434	-0.260637	0.0336464	Normal	NR
624	0.936482	-3.43736	-3.43736	-1.72838	-0.162013	0.0123376	AKI2	NR
625	-1.64444	-1.23878	-1.23878	-2.13586	-0.181782	0.251692	AKI1	NR
626	-0.0367555	-2.69484	-2.69484	-1.98556	-0.239808	-0.00175303	AKI2	NR
627	-0.429956	-1.25944	-1.25944	-1.06474	-0.751108	-0.202022	Normal	NR
628	0.711595	0.244208	0.244208	-1.13729	-1.82386	0.116011	Normal	NR
629	-2.62204	-1.06078	-1.06078	0.166965	0.582172	-1.24497	AKI1	EABMR
630	-4.18246	1.16078	1.16078	-1.93482	-0.289445	-0.0712845	Normal	NR
631	-3.37167	0.287954	0.287954	-1.66507	-0.0420745	0.283887	Normal	NR
632	-2.05358	-0.921394	-0.921394	-1.11017	-0.274331	-0.0250268	AKI1	NR
633	-2.78795	-1.57829	-1.57829	-0.650201	-0.000255273	-0.78317	Normal	NR
634	-3.7434	-0.608085	-0.608085	-1.62686	-0.367293	-0.0486058	Normal	NR
635	2.73165	-2.54536	-2.54536	2.95782	-5.723	-0.0428412	AKI2	TCMR1
636	-1.18502	-0.0306102	-0.0306102	-0.612834	-0.502959	-0.273982	MildCKD	NR
637	-2.97926	-0.668009	-0.668009	-1.86106	-0.197255	-0.176457	AKI1	NR
638	-0.945227	-0.892257	-0.892257	-1.46683	0.050763	0.0637556	Normal	NR
639	-0.70505	0.00113227	0.00113227	-1.51938	-0.129246	0.108299	MildCKD	NR
640	-1.18404	-1.04797	-1.04797	-1.00651	-0.13227	-0.162393	Normal	NR
641	-3.4713	-0.465806	-0.465806	-2.11116	-0.407132	0.0705811	Normal	NR
642	1.81306	-1.21294	-1.21294	2.2335	-4.52799	-0.00397567	AKI2	TCMR2
643	-3.90021	-0.0675652	-0.0675652	-1.78924	0.0414881	-0.158607	Normal	NR
644	0.767495	-1.04403	-1.04403	-1.62914	-0.115352	0.10572	AKI1	NR
645	2.51353	-1.52273	-1.52273	3.43811	-5.31035	0.174174	AKI2	TCMR1
646	1.65133	0.197267	0.197267	1.82493	-3.56677	1.32244	CKDAKI	TCMR2
647	0.862875	-1.98378	-1.98378	-1.23254	-0.252821	-0.510725	AKI1	NR
648	-2.02724	0.658923	0.658923	-0.93871	0.0155512	-0.637095	Normal	NR
649	1.96452	1.82641	1.82641	0.914706	-2.87249	-0.132059	CKDAKI	NR
650	0.0337183	0.993993	0.993993	1.58579	-2.9181	-0.238649	Normal	TCMR1
651	-3.33723	-0.068136	-0.068136	-1.50943	0.0522939	0.213475	Normal	NR
652	-1.18247	0.966488	0.966488	-1.31608	-0.155907	0.829444	MildCKD	NR
653	0.695905	-2.89685	-2.89685	-1.87141	-0.489928	-0.0185292	AKI1	NR
654	-1.617	-0.443777	-0.443777	-2.14555	-0.209996	0.174477	AKI1	NR
655	-0.357064	-1.52138	-1.52138	-1.50581	-0.382926	-0.354604	AKI1	NR
656	1.88841	-1.27331	-1.27331	4.12245	-4.70358	-0.358653	AKI2	TCMR1
657	1.02981	-3.21028	-3.21028	-0.754459	-0.619741	-0.591083	AKI2	NR
658	0.163708	1.81397	1.81397	-1.63899	-0.285859	0.078829	MildCKD	NR
659	-2.69309	-1.09433	-1.09433	-1.86402	-0.461719	-0.114019	Normal	NR
660	-3.73853	0.438946	0.438946	-1.55005	0.106306	0.182448	Normal	NR
661	0.168429	-1.99051	-1.99051	-1.95548	-0.259504	-0.0632587	AKI1	NR
662	-1.11321	-1.14443	-1.14443	-1.32159	0.250612	0.0842906	Normal	NR
663	-2.48555	-0.277176	-0.277176	-1.74632	-0.105628	-0.00675131	Normal	NR
664	2.38631	-2.5015	-2.5015	-0.163681	0.411543	-0.513439	AKI2	EABMR
665	-2.44594	0.19585	0.19585	-1.94429	-0.182552	0.0633269	Normal	NR
666	-2.08947	-2.04279	-2.04279	-1.99053	-0.340624	-0.0748512	Normal	NR
667	-1.26521	-0.0956853	-0.0956853	-1.36583	0.0864973	-0.089087	Normal	NR
668	-1.33057	-1.66535	-1.66535	-2.081	-0.36393	-0.123805	AKI1	NR
669	2.12225	-0.897373	-0.897373	-1.51705	-0.000973647	-0.189084	CKDAKI	NR
670	-3.13418	-0.15465	-0.15465	-2.09494	-0.214178	0.0639523	Normal	NR
671	-0.488004	1.15491	1.15491	1.88123	1.79897	0.555043	MildCKD	FABMR
672	-0.302323	1.4727	1.4727	-1.87817	-0.220316	0.275229	Normal	NR
673	2.03781	2.21568	2.21568	-1.59431	0.151563	1.02441	CKDAKI	NR
674	-0.578068	1.90194	1.90194	-1.63791	0.230323	1.38068	MildCKD	NR
675	-0.383753	-0.457581	-0.457581	-0.164064	0.670819	0.218382	MildCKD	Minor
676	0.0459826	1.38686	1.38686	-1.83413	-0.316064	0.191416	Normal	NR
677	2.74013	1.21837	1.21837	1.47002	-3.45865	1.18169	MildCKD	TCMR2
678	0.731585	0.315987	0.315987	0.853339	-3.09322	0.429869	CKDAKI	TCMR2
679	-0.30473	-2.22365	-2.22365	-1.30678	-0.0463595	-0.453458	AKI2	NR
680	-2.09162	1.31131	1.31131	2.17245	2.17598	0.28506	MildCKD	FABMR
681	0.242528	0.822627	0.822627	1.6695	1.55636	-0.733093	MildCKD	EABMR
682	4.03586	0.522607	0.522607	2.44598	-1.17529	-0.189858	CKDAKI	TCMR2
683	2.86582	0.158585	0.158585	2.09501	-1.33517	0.319703	MildCKD	TCMR2
684	4.26297	1.93431	1.93431	1.46594	-3.01607	0.527198	CKDAKI	TCMR2
685	-3.51914	-0.615504	-0.615504	-2.20401	-0.302044	0.0116658	Normal	NR
686	-0.165105	-1.20042	-1.20042	-0.590035	-0.00322867	0.0766006	AKI2	NR
687	-4.20272	-0.757016	-0.757016	-2.31505	-0.255021	0.0377087	Normal	NR
688	-1.41668	-0.479435	-0.479435	-0.659645	0.691436	-0.367849	Normal	NR
689	1.27219	2.35023	2.35023	1.33842	1.73644	0.94975	MildCKD	LABMR
690	1.75129	1.16264	1.16264	2.68286	1.7209	1.5954	MildCKD	LABMR
691	2.20865	1.37035	1.37035	1.69904	2.46059	2.25566	CKDAKI	LABMR
692	1.63938	1.95125	1.95125	1.17476	1.19454	-0.773138	CKDAKI	EABMR
693	-1.34309	0.620608	0.620608	0.568291	-1.96192	0.455117	MildCKD	TCMR2
694	-3.26049	0.194998	0.194998	-2.14651	-0.175796	0.137357	Normal	NR
695	-2.5036	0.247673	0.247673	-1.84147	-0.0765943	0.498003	Normal	NR
696	-2.36786	-0.731098	-0.731098	-1.82259	0.0707449	0.243552	Normal	NR
697	-1.44152	-1.65432	-1.65432	-2.20895	-0.221656	0.0835341	Normal	NR
698	1.76516	1.01811	1.01811	-0.50427	1.2475	2.47948	CKDAKI	LABMR
699	-3.25436	-0.864435	-0.864435	-1.81606	-0.254934	-0.237679	Normal	NR
700	-2.80113	-1.28539	-1.28539	-1.89897	-0.103289	-0.278598	Normal	NR
701	-0.0668254	-0.826256	-0.826256	0.117027	-1.03158	-0.429944	MildCKD	TCMR2
702	1.10623	2.06116	2.06116	-1.83756	-0.280382	-0.037692	CKDAKI	NR
703	-1.57921	1.20617	1.20617	-0.837031	0.484151	0.0465365	MildCKD	NR
704	2.85536	-3.38386	-3.38386	-1.01953	-0.861324	-0.242132	AKI2	NR
705	0.493467	0.520524	0.520524	-2.03362	-0.396982	0.138192	Normal	NR
706	0.218968	-0.949389	-0.949389	-1.37867	-0.168537	-0.0782969	AKI1	NR
707	1.60852	2.44054	2.44054	-1.05759	0.219428	0.325565	CKDAKI	NR
708	1.23725	1.63718	1.63718	-1.5755	0.199638	0.336744	CKDAKI	NR
709	1.3152	0.238337	0.238337	-1.80399	-0.289304	0.498993	CKDAKI	NR
710	2.1187	-1.65691	-1.65691	2.42804	1.43605	0.0681001	AKI2	FABMR
711	2.63807	-1.0004	-1.0004	-1.1408	-0.323619	-0.108831	CKDAKI	NR
712	0.213619	-1.03874	-1.03874	-1.46772	-0.104522	0.0981856	Normal	NR
713	-0.467695	-1.14037	-1.14037	2.84844	-4.38286	-0.198919	AKI2	TCMR2
714	4.60806	0.0512417	0.0512417	2.66072	-2.53921	0.126771	CKDAKI	TCMR2
715	5.86202	0.938677	0.938677	-0.124519	-1.66291	0.0976232	CKDAKI	TCMR2
716	0.524161	-0.0728937	-0.0728937	-0.921218	0.185734	-0.285695	Normal	NR
717	3.51714	-2.47072	-2.47072	4.53477	-6.12677	-0.637573	AKI2	TCMR1
718	3.44163	0.408801	0.408801	0.969898	-1.03313	-0.232063	CKDAKI	TCMR2
719	2.7804	-2.3837	-2.3837	0.0397367	-0.887749	0.0451411	AKI2	TCMR2
720	3.33478	-0.841181	-0.841181	3.19449	-4.18955	0.259665	AKI2	TCMR2
721	1.49807	-2.24628	-2.24628	-1.43113	-0.307687	-0.0768311	AKI2	NR
722	1.00446	-2.50819	-2.50819	-1.73679	-0.381241	-0.125408	AKI1	NR
723	-0.283883	0.231527	0.231527	-1.66791	0.079985	0.56592	AKI1	NR
724	0.797582	-2.36974	-2.36974	0.844453	0.349922	-1.31678	AKI2	EABMR
725	-1.71937	0.0375445	0.0375445	-2.06109	-0.115942	0.0664736	Normal	NR
726	-2.54037	0.852729	0.852729	-1.94625	-0.0804254	0.385106	Normal	NR
727	1.38173	0.414708	0.414708	2.17662	-3.54804	0.281495	MildCKD	TCMR2
728	-2.2585	0.539975	0.539975	-2.04305	-0.0376607	0.33986	Normal	NR
729	-1.43379	0.516536	0.516536	-2.0163	-0.0470985	0.0561316	MildCKD	NR
730	0.939737	0.90988	0.90988	1.99872	-1.01961	-0.122968	MildCKD	TCMR2
731	-0.426847	-0.447983	-0.447983	-1.65066	-0.0301498	0.287993	Normal	NR
732	0.197031	-0.874506	-0.874506	-1.59515	0.0376378	0.452225	AKI1	NR
733	2.2422	1.04195	1.04195	0.350427	0.726581	-0.716488	MildCKD	EABMR
734	2.88504	-1.78549	-1.78549	2.64638	-4.6735	1.55658	AKI2	TCMR1
735	4.09058	0.0838862	0.0838862	3.73325	-5.89531	0.116912	CKDAKI	TCMR1
736	0.036827	-0.588721	-0.588721	-1.4584	-0.2024	-0.0636105	Normal	NR
737	4.98818	0.468641	0.468641	1.16403	-2.63469	-0.239962	CKDAKI	TCMR2
738	2.78124	-2.35686	-2.35686	-2.05426	-0.151142	0.271766	AKI2	NR
739	-2.08965	-0.492587	-0.492587	-1.93537	-0.0514155	-0.0942315	Normal	NR
740	4.9917	-0.576994	-0.576994	2.2576	-5.89626	0.510806	CKDAKI	TCMR2
741	2.51753	1.55474	1.55474	-1.39238	0.110503	0.993001	CKDAKI	NR
742	2.32168	-2.55156	-2.55156	-0.876273	-0.231813	-0.236922	AKI2	NR
743	4.03925	-1.29194	-1.29194	-0.70406	-0.611088	-0.0209987	CKDAKI	NR
744	-1.6401	-1.1001	-1.1001	-2.09097	-0.193435	0.146192	Normal	NR
745	3.56724	-1.022	-1.022	0.128193	-2.86136	0.328578	CKDAKI	TCMR2
746	-0.679021	-1.18225	-1.18225	-1.49104	-0.551684	0.0893658	Normal	NR
747	2.01252	-0.290518	-0.290518	2.30825	-4.35021	0.0112713	MildCKD	TCMR2
748	2.67916	-0.786693	-0.786693	4.63933	-4.78227	-0.703164	MildCKD	TCMR1
749	1.66773	2.29399	2.29399	-1.79783	-0.371792	0.258247	CKDAKI	NR
750	-0.434382	-0.692486	-0.692486	-1.43339	0.214999	-0.23986	AKI1	NR
751	-1.27284	0.471025	0.471025	2.83174	1.95187	-1.29551	MildCKD	EABMR
752	-4.01895	0.314067	0.314067	-2.08555	-0.170081	0.0604416	Normal	NR
753	-2.12455	-0.70158	-0.70158	-2.19651	-0.097791	0.318291	Normal	NR
754	0.652921	0.38217	0.38217	0.775844	1.34797	0.505915	MildCKD	LABMR
755	0.604219	2.00656	2.00656	0.574942	1.51218	2.02478	MildCKD	LABMR
756	-3.64788	-0.910994	-0.910994	-1.61441	0.0835545	-0.230317	Normal	NR
757	-3.07254	-0.622543	-0.622543	-1.38287	0.218308	-0.456718	Normal	NR
758	2.78154	0.189797	0.189797	1.39203	-5.01106	0.5264	CKDAKI	TCMR2
759	-2.531	-0.245049	-0.245049	-1.88297	-0.148752	0.263307	Normal	NR
760	-2.94072	0.216324	0.216324	-1.94655	-0.114602	-0.327385	Normal	NR
761	-2.05425	-0.314326	-0.314326	-2.26808	-0.213946	0.133318	Normal	NR
762	-1.10163	-1.08601	-1.08601	-1.64915	-0.264029	-0.00724074	Normal	NR
763	-1.48694	0.638398	0.638398	-1.81049	-0.133958	0.129092	Normal	NR
764	1.41473	1.2295	1.2295	1.03941	-1.75065	-0.432349	CKDAKI	TCMR2
765	2.00507	-1.2175	-1.2175	2.3305	-4.4395	-0.0439566	AKI2	TCMR2
766	2.94933	-2.00585	-2.00585	-0.2703	0.291237	-0.339809	AKI2	EABMR
767	0.376528	-1.76975	-1.76975	-0.885014	-0.257806	-0.432686	AKI2	NR
768	0.555467	0.900799	0.900799	0.364618	1.29358	1.09771	CKDAKI	LABMR
769	-1.77333	0.27825	0.27825	-2.18577	-0.261093	0.0870624	Normal	NR
770	2.29051	1.70556	1.70556	2.03741	2.50348	1.70541	CKDAKI	LABMR
771	0.00466142	-1.27243	-1.27243	-1.568	0.0697185	-0.183058	AKI1	NR
772	3.43676	-1.48638	-1.48638	2.16947	-5.34201	0.663488	AKI2	TCMR2
773	3.148	1.31547	1.31547	0.748918	1.0899	0.806347	CKDAKI	LABMR
774	3.96038	1.32991	1.32991	-0.0460421	0.0798807	0.407496	CKDAKI	LABMR
775	1.53256	1.56344	1.56344	-1.59956	0.15003	0.962528	CKDAKI	NR
776	-1.49975	0.402449	0.402449	-2.18978	-0.264882	0.153711	Normal	NR
777	2.48783	1.11284	1.11284	-1.27116	0.504541	1.11033	CKDAKI	NR
778	-0.980438	0.731445	0.731445	-2.14815	-0.143062	0.305124	Normal	NR
779	0.745749	0.615592	0.615592	0.807565	1.27811	-0.483491	MildCKD	EABMR
780	-0.804945	1.14984	1.14984	-1.39313	0.238712	0.207723	MildCKD	NR
781	0.290403	1.33904	1.33904	0.0605782	1.20936	0.279193	CKDAKI	NR
782	3.53618	0.369232	0.369232	-1.21322	-0.17026	-0.00983638	CKDAKI	NR
783	0.900104	-0.985548	-0.985548	2.1831	-4.46426	0.256952	AKI2	TCMR2
784	1.50431	-0.262092	-0.262092	1.57741	-3.86697	0.0034654	MildCKD	TCMR2
785	1.62511	-0.673555	-0.673555	-0.709602	0.315025	-0.508326	MildCKD	NR
786	2.83402	1.06869	1.06869	-0.23714	-0.240045	0.671854	CKDAKI	NR
787	0.486657	0.841596	0.841596	3.32197	2.08108	1.45359	MildCKD	FABMR
788	2.6946	1.53959	1.53959	3.40561	1.89718	0.499005	CKDAKI	FABMR
789	3.38468	1.28298	1.28298	3.56632	1.8424	0.577182	CKDAKI	FABMR
790	3.90119	0.682346	0.682346	0.26496	1.15099	1.41207	CKDAKI	LABMR
791	-3.10902	0.102784	0.102784	-2.16927	-0.331872	0.0562803	Normal	NR
792	-0.468551	-0.232275	-0.232275	3.08025	2.95918	1.23684	MildCKD	FABMR
793	0.239574	0.832429	0.832429	3.14989	3.38258	1.344	MildCKD	FABMR
794	-0.47064	1.07596	1.07596	2.87186	3.23604	1.62969	MildCKD	FABMR
795	1.60698	1.71824	1.71824	-0.974466	0.344324	1.32837	CKDAKI	NR
796	5.25394	0.115967	0.115967	4.29484	-5.02542	1.03818	CKDAKI	TCMR1
797	5.62436	1.44868	1.44868	1.67287	0.0985655	0.222521	CKDAKI	LABMR
798	2.34157	-0.0124641	-0.0124641	-1.1917	0.165625	0.00258767	CKDAKI	NR
799	5.93502	-3.62807	-3.62807	-0.330532	0.329678	-0.588753	AKI2	Minor
800	0.207353	1.50925	1.50925	2.28171	2.45034	0.695683	MildCKD	FABMR
801	-1.37258	1.22968	1.22968	0.658461	1.4184	0.607713	MildCKD	LABMR
802	3.38637	-0.117329	-0.117329	-0.966683	-0.840047	-0.302682	CKDAKI	NR
803	-1.11105	0.363325	0.363325	-2.18657	-0.340299	0.0809944	Normal	NR
804	4.6555	2.32177	2.32177	1.55877	-1.45337	-0.138152	CKDAKI	TCMR2
805	-2.73559	0.695832	0.695832	-1.12945	-0.465621	-0.0959736	Normal	NR
806	-4.35331	-0.448199	-0.448199	-2.04059	-0.17714	-0.0899614	Normal	NR
807	-3.44272	0.803205	0.803205	0.430354	1.09808	-0.673221	Normal	EABMR
808	-2.04664	0.275196	0.275196	1.12877	1.09471	-0.898948	Normal	EABMR
809	0.496031	0.14994	0.14994	3.02644	2.91846	0.46738	MildCKD	FABMR
810	3.05986	2.2648	2.2648	-0.179951	-0.0293208	-0.0274374	CKDAKI	NR
811	5.46999	0.906141	0.906141	-1.50182	-0.590276	0.421412	CKDAKI	NR
812	0.304991	0.183383	0.183383	-1.74648	-0.106223	-0.214374	CKDAKI	NR
813	-0.732946	0.199085	0.199085	-0.978245	-0.0204216	-0.184907	MildCKD	NR
814	-2.92135	-0.143153	-0.143153	0.189995	1.10561	-0.0207399	Normal	EABMR
815	-3.90978	0.707772	0.707772	-1.50367	0.119099	-0.233984	Normal	NR
816	-1.1275	0.989233	0.989233	-1.78939	-0.0444183	-0.00274128	MildCKD	NR
817	1.35413	1.62154	1.62154	-1.07628	0.693401	1.36748	CKDAKI	NR
818	-2.14062	-0.290478	-0.290478	-0.132888	0.689706	-0.71266	AKI1	EABMR
819	1.38076	0.236989	0.236989	-1.41524	0.343661	0.718508	AKI1	NR
820	0.144431	0.443729	0.443729	-1.0149	0.262678	-0.225048	CKDAKI	NR
821	-0.0920826	2.53722	2.53722	-0.898678	0.0253759	-0.23373	CKDAKI	NR
822	1.5921	-0.456677	-0.456677	-1.94652	-0.614611	0.0619421	CKDAKI	NR
823	-3.06636	0.503256	0.503256	-1.78381	0.0671505	0.0728016	Normal	NR
824	2.45013	0.566493	0.566493	-1.39442	0.184899	0.0741121	CKDAKI	NR
825	-4.14536	0.820108	0.820108	-2.01887	-0.113374	0.223279	Normal	NR
826	-0.884169	-3.17131	-3.17131	-2.04475	-0.0997697	-0.0519855	AKI1	NR
827	2.14474	1.98032	1.98032	-1.47575	0.298602	1.23904	CKDAKI	NR
828	-1.46667	-0.604417	-0.604417	-1.83686	-0.265945	-0.103082	Normal	NR
829	-1.34271	1.45427	1.45427	-1.84255	-0.0976691	0.0813713	MildCKD	NR
830	3.29419	0.923109	0.923109	1.99866	-0.267235	-0.722013	CKDAKI	Minor
831	1.71632	0.609641	0.609641	-1.15634	0.105167	0.078048	CKDAKI	NR
832	0.357615	-0.665945	-0.665945	1.3503	1.35364	-0.550088	AKI2	EABMR
833	-1.27224	0.462711	0.462711	1.21664	1.52972	-0.725093	Normal	EABMR
834	3.86018	-3.39786	-3.39786	3.28196	1.48357	-1.48097	AKI2	FABMR
835	-1.38122	-1.26844	-1.26844	-0.804748	0.568186	-0.631497	Normal	NR
836	-2.78126	-0.653709	-0.653709	0.577606	1.31875	-1.43141	Normal	EABMR
837	3.03735	1.38733	1.38733	-0.240608	0.340933	-0.194285	CKDAKI	NR
838	1.5286	-0.514551	-0.514551	0.207186	-1.48297	-0.206994	MildCKD	TCMR2
839	1.58908	0.395371	0.395371	0.523911	0.790481	0.387125	CKDAKI	LABMR
840	-0.761237	-1.75886	-1.75886	3.30374	2.81665	0.184665	AKI2	FABMR
841	-0.635666	-1.80122	-1.80122	3.36744	2.78503	-0.609973	AKI1	FABMR
842	0.54449	1.08207	1.08207	-0.95582	0.44741	-0.287865	CKDAKI	NR
843	1.65695	-0.440897	-0.440897	0.213621	0.739598	-0.902126	CKDAKI	Minor
844	2.33771	-3.71198	-3.71198	1.9234	0.498573	-1.49557	AKI2	EABMR
845	-0.103672	-1.16396	-1.16396	1.33255	1.51452	-1.16981	AKI2	EABMR
846	0.892299	-3.2507	-3.2507	2.6318	1.16633	-1.60956	AKI2	EABMR
847	0.463722	1.11109	1.11109	1.30999	1.59713	-0.763381	CKDAKI	EABMR
848	0.353062	-2.45341	-2.45341	-0.966749	0.384213	-0.310543	AKI2	NR
849	1.70814	-3.15654	-3.15654	3.26553	1.01184	-0.29675	AKI2	FABMR
850	-0.164724	-0.0989394	-0.0989394	0.583024	0.740468	-1.14624	Normal	EABMR
851	0.550103	-4.0272	-4.0272	2.47968	2.20878	-1.83881	AKI2	EABMR
852	1.51786	1.58637	1.58637	-0.269235	-1.6827	-0.134486	CKDAKI	TCMR2
853	0.793532	-1.36662	-1.36662	2.4181	1.61401	-1.87463	AKI2	EABMR
854	1.12092	0.328063	0.328063	1.55283	1.3517	-1.30373	MildCKD	EABMR
855	1.70358	-0.338772	-0.338772	3.72827	-3.81466	-0.344014	MildCKD	TCMR1
856	1.57044	-3.44718	-3.44718	-0.0480965	0.392141	-0.500175	AKI2	NR
857	1.26837	-1.06369	-1.06369	1.87886	1.72144	-0.944933	CKDAKI	EABMR
858	2.54885	-0.331615	-0.331615	-1.25013	-0.0717616	-0.412208	CKDAKI	NR
859	0.572798	-0.188717	-0.188717	0.311606	0.735544	-1.45936	CKDAKI	EABMR
860	0.95165	-2.18883	-2.18883	2.15494	0.700696	-1.1204	AKI2	EABMR
861	0.761003	-1.85766	-1.85766	3.23417	3.00437	-0.676698	AKI1	FABMR
862	-1.97594	-0.181231	-0.181231	-1.67855	0.282462	0.00513007	Normal	NR
863	1.28579	-1.04119	-1.04119	3.30466	2.84111	0.124742	AKI1	FABMR
864	3.05623	-0.286999	-0.286999	3.23946	2.17461	-0.263344	CKDAKI	FABMR
865	1.4461	-1.8087	-1.8087	1.87648	2.22706	-0.456201	AKI2	FABMR
866	-0.998656	-0.820575	-0.820575	0.548955	1.53557	0.540591	Normal	FABMR
867	2.39847	0.543506	0.543506	2.37857	-4.09966	0.34038	MildCKD	TCMR2
868	-1.7752	-0.514728	-0.514728	1.41254	1.43436	-0.97798	Normal	EABMR
869	2.18934	-1.65465	-1.65465	3.4314	2.8129	-0.44593	AKI2	FABMR
870	1.60724	0.986183	0.986183	1.98908	-1.04752	-0.701077	CKDAKI	TCMR2
871	0.923824	-0.578747	-0.578747	3.83721	-3.01708	-0.224105	MildCKD	TCMR2
872	-3.24764	-0.893877	-0.893877	0.905136	1.29748	-1.77056	Normal	EABMR
873	-2.63621	-0.848089	-0.848089	2.26517	2.10012	-2.15806	Normal	EABMR
874	-0.225223	-2.19412	-2.19412	1.69435	1.77988	-1.95106	AKI2	EABMR
875	-0.636229	-0.303487	-0.303487	2.32207	1.81417	-0.502338	MildCKD	FABMR
876	0.231272	-0.502655	-0.502655	1.83141	1.9419	-0.605524	MildCKD	FABMR
877	4.16006	-1.354	-1.354	4.23057	3.62023	0.923412	CKDAKI	FABMR
878	1.69306	-0.327548	-0.327548	4.28254	3.15599	1.06241	CKDAKI	FABMR
879	1.09132	-0.653104	-0.653104	5.29114	1.72024	0.9976	MildCKD	FABMR
880	0.633157	-1.50297	-1.50297	4.81886	1.20546	-0.30269	AKI2	FABMR
881	-1.98872	-1.60171	-1.60171	2.7893	2.16197	-1.25557	Normal	FABMR
882	2.14993	-0.606892	-0.606892	3.94534	-1.89913	-0.33849	MildCKD	TCMR2
883	1.24726	-1.00214	-1.00214	3.10621	2.41803	-1.38598	AKI2	FABMR
884	1.24635	-4.1048	-4.1048	2.85811	2.47549	-1.73497	AKI2	EABMR
885	0.431534	-1.18872	-1.18872	2.8943	2.59987	-0.1263	AKI1	FABMR
886	-1.33194	-2.07238	-2.07238	1.69734	0.605281	-1.69924	Normal	EABMR
887	3.03284	0.74712	0.74712	2.22553	2.40231	1.62212	CKDAKI	LABMR
888	0.757796	-2.48322	-2.48322	-0.582123	-0.0676118	-0.601075	AKI2	NR
889	1.227	-4.50057	-4.50057	3.22173	-1.23193	-1.65872	AKI2	EABMR
890	3.61615	-0.243421	-0.243421	1.91409	-2.82245	-0.71059	CKDAKI	TCMR2
891	2.87739	0.97719	0.97719	2.00956	0.448953	-1.92296	CKDAKI	EABMR
892	-2.62184	-0.180075	-0.180075	-0.525323	0.428079	-0.639694	Normal	NR
893	2.93663	1.08524	1.08524	1.59782	-0.389558	-0.895008	CKDAKI	EABMR
894	1.05412	-2.88485	-2.88485	3.1488	2.15634	-0.0844034	AKI2	FABMR
895	-0.895616	-2.1279	-2.1279	-1.39806	0.160591	-0.31359	Normal	NR
896	-1.92756	-1.49126	-1.49126	-0.352328	0.611659	-1.01637	Normal	EABMR
897	0.583945	-1.1289	-1.1289	1.85147	1.53886	-0.550048	Normal	FABMR
898	2.17003	-0.270297	-0.270297	1.76563	1.62862	-0.728662	CKDAKI	EABMR
899	2.06571	-1.51744	-1.51744	3.3243	1.86614	-0.258509	AKI2	FABMR
900	3.47406	-2.57499	-2.57499	3.31385	2.33469	-0.467533	AKI2	FABMR
901	0.194323	-1.88001	-1.88001	1.60741	1.70935	-1.08753	AKI2	EABMR
902	0.315625	-3.56379	-3.56379	1.4752	1.08546	-1.90321	AKI2	EABMR
903	0.447904	-1.35409	-1.35409	-0.547343	-1.0493	-0.287541	AKI2	NR
904	1.87311	-1.83283	-1.83283	2.5521	1.86811	-0.80904	AKI1	FABMR
905	0.307233	-1.65275	-1.65275	1.89646	1.56447	-1.69362	AKI1	EABMR
906	0.660757	0.596451	0.596451	0.810158	1.60192	0.438613	CKDAKI	Minor
907	0.691203	-0.356	-0.356	-0.324387	0.55272	-0.443882	CKDAKI	Minor
908	-1.45187	-0.356815	-0.356815	2.32644	2.30091	-0.431761	AKI1	FABMR
909	-0.185159	-2.02153	-2.02153	0.751447	1.14215	-1.05616	AKI2	EABMR
910	2.35481	-0.906519	-0.906519	0.832406	1.55615	-0.129731	CKDAKI	EABMR
911	0.833402	1.3953	1.3953	2.59345	2.32759	0.382564	MildCKD	FABMR
912	-1.31626	-0.614636	-0.614636	-0.477509	0.329845	-0.526391	Normal	NR
913	2.79441	-4.48683	-4.48683	2.4613	-1.57721	-1.26224	AKI2	EABMR
914	3.03578	-1.43774	-1.43774	1.89837	-3.46662	0.0566962	AKI2	TCMR1
915	0.370881	-0.579226	-0.579226	3.88528	3.3571	0.183885	MildCKD	FABMR
916	0.545196	-1.06089	-1.06089	1.76631	1.63319	-1.54344	AKI1	EABMR
917	-1.76189	0.730677	0.730677	1.90847	1.42422	-1.30133	Normal	EABMR
918	0.155541	-1.65222	-1.65222	-0.86833	0.0780831	-0.806932	Normal	NR
919	2.46297	0.351292	0.351292	2.27425	2.14465	-0.344181	CKDAKI	FABMR
920	-2.4177	-1.14442	-1.14442	2.71018	2.44219	-0.83005	Normal	FABMR
921	0.734167	-2.03558	-2.03558	0.509017	1.23912	-1.22292	AKI2	EABMR
922	-0.779764	-0.571358	-0.571358	1.2857	1.71667	-0.966255	AKI1	EABMR
923	-0.840353	-0.25668	-0.25668	3.65393	3.39172	0.112744	MildCKD	FABMR
924	0.965014	-0.479181	-0.479181	2.34923	2.25681	-0.545562	CKDAKI	FABMR
925	0.394399	-1.26556	-1.26556	-1.15895	-0.752018	-0.121307	Normal	NR
926	3.71778	1.17116	1.17116	0.293772	-1.81511	-0.0354483	CKDAKI	TCMR2
927	-1.23316	0.639131	0.639131	0.847881	0.836885	-0.523166	Normal	EABMR
928	2.50147	0.3994	0.3994	2.29127	1.9682	-0.448799	CKDAKI	FABMR
929	-0.549754	-0.361731	-0.361731	3.66582	2.94923	-0.0839882	Normal	FABMR
930	0.845386	-0.67994	-0.67994	1.44191	1.33878	-1.16861	CKDAKI	EABMR
931	-2.08194	-0.420721	-0.420721	-0.988446	-0.104344	-0.0645491	Normal	NR
932	-1.45966	-1.53294	-1.53294	1.90509	1.35115	-0.788684	AKI1	Minor
933	0.125073	1.15559	1.15559	1.2346	2.07522	1.79168	CKDAKI	LABMR
934	1.05633	-0.808138	-0.808138	2.37373	1.84359	-0.268263	MildCKD	FABMR
935	-3.27749	0.421569	0.421569	1.54423	1.71292	-1.10879	Normal	EABMR
936	-0.461826	-0.724066	-0.724066	3.60974	3.14501	0.0106569	MildCKD	FABMR
937	0.163374	-2.68333	-2.68333	-0.942409	-0.436075	-0.53469	AKI2	NR
938	1.11114	-1.93693	-1.93693	1.63422	1.50773	-1.93217	AKI2	EABMR
939	1.34985	-0.931826	-0.931826	1.04658	1.29641	-1.84431	AKI1	EABMR
940	0.68981	-2.52634	-2.52634	0.172511	-0.098799	-0.954751	AKI1	EABMR
941	-1.64134	-0.256575	-0.256575	-0.168392	0.936387	0.444846	AKI1	Minor
942	-1.45891	-0.945748	-0.945748	-0.817632	0.43924	-0.508551	Normal	Minor
943	0.269515	-3.24738	-3.24738	2.22235	1.12801	-2.23906	AKI2	EABMR
944	-0.775844	-1.33023	-1.33023	-0.665248	0.377569	-0.679734	AKI1	Minor
945	-0.882443	-2.41963	-2.41963	3.68581	-0.65389	-1.82627	Normal	TCMR1
946	2.34145	-0.215839	-0.215839	2.7849	2.49052	-1.89586	CKDAKI	EABMR
947	2.4725	1.40788	1.40788	3.56958	2.8305	-0.375406	CKDAKI	FABMR
948	0.673624	-0.302768	-0.302768	4.24033	2.37802	0.289088	MildCKD	FABMR
949	-0.920908	-0.370467	-0.370467	0.371309	1.22143	-0.725089	AKI1	EABMR
950	2.47263	-0.848677	-0.848677	2.80642	1.83642	-1.46737	CKDAKI	EABMR
951	-0.0570753	-0.960747	-0.960747	3.20685	2.9209	-1.22832	AKI2	FABMR
952	0.259508	-0.494462	-0.494462	-0.979883	-0.0420709	-0.291508	AKI1	NR
953	-1.29899	-1.13804	-1.13804	3.11829	2.70789	-1.46834	Normal	FABMR
954	-1.06522	-1.02118	-1.02118	3.56142	3.2355	0.340103	Normal	FABMR
955	1.72853	-3.47465	-3.47465	2.62523	0.942484	-0.990129	AKI2	EABMR
956	0.167247	0.212996	0.212996	-0.211767	0.532739	-0.586963	MildCKD	EABMR
957	-0.517654	-0.197746	-0.197746	2.39293	2.54177	0.0450528	AKI1	FABMR
958	-1.17622	-0.369916	-0.369916	3.13114	3.00653	-0.114614	AKI1	FABMR
959	1.81246	-0.86224	-0.86224	2.74584	1.72762	-0.806882	AKI2	FABMR
960	1.151	-1.32515	-1.32515	3.41763	1.46444	-0.814502	AKI2	FABMR
961	-1.05025	-1.50742	-1.50742	1.7364	1.94276	-0.921427	Normal	EABMR
962	-3.24677	-0.299451	-0.299451	-0.71059	-0.747215	-0.271575	Normal	NR
963	-0.00357103	-2.99812	-2.99812	-0.0721206	0.135331	-1.16484	AKI2	EABMR
964	-0.89476	-0.413407	-0.413407	2.8703	2.83622	0.0183678	MildCKD	FABMR
965	-2.94079	-0.162713	-0.162713	3.6983	3.59278	0.934713	Normal	FABMR
966	1.88572	-2.14889	-2.14889	3.65541	1.76556	-0.617596	AKI2	FABMR
967	-0.952884	-1.83169	-1.83169	4.15746	1.86356	-0.381023	Normal	FABMR
968	1.46651	0.261257	0.261257	-0.187353	0.803082	-0.91878	CKDAKI	Minor
969	3.59947	1.03452	1.03452	-0.933822	0.513646	-0.0863693	CKDAKI	NR
970	1.30718	-1.19628	-1.19628	3.31598	-5.11477	0.398886	MildCKD	TCMR1
971	3.9876	-0.101003	-0.101003	5.87072	-4.48787	0.0395913	CKDAKI	TCMR1
972	5.30333	0.414894	0.414894	3.5247	-2.97667	-0.593155	CKDAKI	TCMR2
973	3.48034	-0.596807	-0.596807	4.93534	-3.79471	-1.05278	CKDAKI	TCMR1
974	-1.23376	-0.763876	-0.763876	-1.13514	0.289433	-0.445669	Normal	NR
975	1.25067	-4.12868	-4.12868	1.40075	0.56433	-1.84574	AKI2	EABMR
976	1.90718	-1.13574	-1.13574	-1.62148	0.000671753	-0.206364	AKI1	NR
977	-0.713461	-1.69809	-1.69809	-1.94372	-0.064613	-0.260487	AKI1	NR
978	3.16594	-0.282203	-0.282203	0.0925116	0.461612	-0.62307	CKDAKI	EABMR
979	2.93463	0.791845	0.791845	0.0602144	-0.474764	-0.069804	CKDAKI	TCMR2
980	0.962274	-2.859	-2.859	-1.86786	0.117889	0.315028	AKI1	NR
981	2.79943	-1.7945	-1.7945	-1.4421	-0.11615	0.203405	AKI2	NR
982	-2.26697	-1.38909	-1.38909	0.156972	1.12262	-0.886285	Normal	Minor
983	1.46354	-3.48586	-3.48586	6.28195	-1.77142	-0.471827	AKI2	TCMR1
984	-0.843965	-0.445173	-0.445173	-1.91026	-0.0110115	-0.192014	Normal	NR
985	-0.0777566	-0.647852	-0.647852	-1.51477	0.274464	-0.419207	Normal	NR
986	-0.550549	-2.43522	-2.43522	0.333133	-1.14392	-0.360113	AKI2	TCMR2
987	-2.16321	-1.07566	-1.07566	-0.131716	-1.84549	-0.17447	Normal	TCMR2
988	0.81001	-0.526503	-0.526503	-1.08914	0.321665	-0.215262	CKDAKI	NR
989	3.64319	-2.40982	-2.40982	0.528526	0.984477	0.6668	AKI2	LABMR
990	3.51825	0.367237	0.367237	1.55743	-1.0634	-0.579404	CKDAKI	TCMR2
991	3.23264	-1.41829	-1.41829	1.13065	1.5358	0.629453	CKDAKI	LABMR
992	0.669312	-2.837	-2.837	0.0851569	1.36449	-0.450897	AKI2	Minor
993	-0.87377	-1.06961	-1.06961	2.3943	1.6387	-1.44462	Normal	EABMR
994	-0.997074	-0.604736	-0.604736	3.08164	3.05396	0.653373	Normal	FABMR
995	-1.34536	-2.36302	-2.36302	-1.78417	-0.0826674	-0.346181	AKI1	NR
996	-1.09979	-2.23079	-2.23079	-1.58879	-0.0865215	-0.418038	Normal	NR
997	-0.36314	-1.85218	-1.85218	1.97502	1.61926	-1.4745	AKI2	EABMR
998	-1.50223	-1.51064	-1.51064	-1.45481	0.125242	0.0881524	AKI1	NR
999	-3.15167	-0.301628	-0.301628	-1.06386	0.475103	-0.191161	Normal	NR
1000	-3.90338	-0.0984971	-0.0984971	1.4923e-05	0.981753	-0.750089	Normal	EABMR
1001	-1.81163	0.0448468	0.0448468	-1.33284	0.180894	-0.278504	Normal	NR
1002	-1.59329	-1.33579	-1.33579	-1.49042	0.178218	-0.262309	Normal	NR
1003	-3.08243	-1.05719	-1.05719	-1.85004	0.0415432	-0.126453	Normal	NR
1004	0.19704	-2.29404	-2.29404	0.565427	1.27046	-0.698713	AKI2	EABMR
1005	-1.21309	-1.55143	-1.55143	-0.125911	0.813671	-0.849675	Normal	EABMR
1006	-0.0034026	-2.94077	-2.94077	1.88131	1.03912	-1.30893	AKI2	EABMR
1007	-2.57714	-1.25253	-1.25253	1.33964	1.82034	-1.09795	Normal	EABMR
1008	-3.58683	-0.20808	-0.20808	2.55062	2.38906	-1.16202	Normal	FABMR
1009	-1.68685	-0.886477	-0.886477	2.76035	2.70608	-0.642369	Normal	FABMR
1010	-3.09399	-0.810869	-0.810869	0.680839	0.934936	-0.931628	Normal	EABMR
1011	2.52025	-0.382462	-0.382462	3.27933	2.21633	-0.787292	CKDAKI	FABMR
1012	1.67729	-1.46408	-1.46408	3.62499	3.31824	-0.547364	AKI2	FABMR
1013	-0.474332	-2.85796	-2.85796	0.967775	1.48251	-1.78627	AKI2	EABMR
1014	-1.31452	-1.02556	-1.02556	-1.80048	0.0206936	-0.0891782	Normal	NR
1015	0.571826	-2.41702	-2.41702	-1.23906	0.396522	-0.153492	AKI2	NR
1016	0.534069	-1.56328	-1.56328	3.43681	2.49915	-0.949442	AKI2	FABMR
1017	-1.89231	-2.00254	-2.00254	-2.02142	-0.106098	-0.0900397	Normal	NR
1018	-0.577365	-1.53866	-1.53866	1.11688	1.54326	-0.967272	Normal	EABMR
1019	0.130048	-1.56532	-1.56532	0.888605	0.84839	-1.11954	AKI2	EABMR
1020	-1.48794	-0.785589	-0.785589	-1.85499	-0.0756283	-0.25532	Normal	NR
1021	-0.90442	-2.61086	-2.61086	-0.72138	0.455234	-0.776381	AKI2	NR
1022	-0.722619	-0.913933	-0.913933	4.76523	0.888548	0.948049	AKI1	FABMR
1023	-1.03309	-0.018968	-0.018968	4.05088	1.92818	0.143173	AKI1	FABMR
1024	-1.62876	-0.88819	-0.88819	3.07344	2.22864	0.131644	Normal	FABMR
1025	-1.9512	-0.132096	-0.132096	2.49008	2.47996	0.570583	Normal	FABMR
1026	-1.27731	-2.67262	-2.67262	-1.68305	0.0651409	-0.302653	Normal	NR
1027	2.29593	-3.36394	-3.36394	0.485783	0.745872	-1.52101	AKI2	EABMR
1028	2.18375	-1.2391	-1.2391	-0.779686	0.489044	-0.370454	AKI1	NR
1029	1.32874	1.03632	1.03632	-1.58931	0.121679	0.313794	CKDAKI	NR
1030	-2.03836	-1.43978	-1.43978	-1.63302	0.0248507	-0.257227	Normal	NR
1031	1.02548	-3.59529	-3.59529	0.323129	0.388746	-1.12778	AKI2	EABMR
1032	-0.400363	-2.02924	-2.02924	1.41101	1.7179	-1.81176	AKI2	EABMR
1033	-0.693889	-2.17777	-2.17777	3.46159	2.54762	-0.495798	AKI2	FABMR
1034	1.22588	-1.95157	-1.95157	4.19152	2.44151	0.0117329	AKI2	FABMR
1035	0.523838	-3.08743	-3.08743	-0.67565	0.639373	-0.549628	AKI2	NR
1036	1.41447	0.821654	0.821654	2.51465	1.9997	0.453804	CKDAKI	FABMR
1037	4.76177	-0.796175	-0.796175	5.2286	2.1356	1.17252	CKDAKI	FABMR
1038	3.09717	-2.11688	-2.11688	5.33245	1.93951	1.09811	AKI2	FABMR
1039	1.78487	-2.68708	-2.68708	4.0193	2.07019	-0.387301	AKI2	FABMR
1040	0.0255116	0.542283	0.542283	-1.48735	-0.0342078	-0.299954	Normal	NR
1041	-0.186549	-0.14016	-0.14016	0.845706	-0.519565	-0.838406	MildCKD	Minor
1042	0.870036	-3.51335	-3.51335	-0.982913	0.446399	-0.715026	AKI1	NR
1043	3.31446	0.552715	0.552715	1.48529	0.596684	-1.17381	CKDAKI	EABMR
1044	1.34416	-3.77558	-3.77558	0.711914	1.29125	-1.63441	AKI2	EABMR
1045	-1.76316	0.4866	0.4866	2.81677	2.38331	-1.18498	MildCKD	FABMR
1046	0.000673637	-3.11209	-3.11209	1.18862	1.37168	-1.73922	AKI2	EABMR
1047	-1.34193	-0.927644	-0.927644	1.95064	2.259	-1.54131	AKI1	EABMR
1048	1.31694	-3.57157	-3.57157	0.140406	0.74733	-1.33448	AKI2	EABMR
1049	2.15051	0.613721	0.613721	2.76526	1.37491	-1.56908	CKDAKI	EABMR
1050	-1.72834	-2.24221	-2.24221	1.6053	1.95558	-2.16445	Normal	EABMR
1051	2.44487	0.975226	0.975226	-0.930817	-1.17431	0.273294	CKDAKI	NR
1052	1.81891	1.36341	1.36341	-0.934825	-0.0257928	-0.258963	CKDAKI	NR
1053	-3.9244	0.531543	0.531543	-1.90964	-0.214015	-0.175425	Normal	NR
1054	-3.20177	-0.172042	-0.172042	0.000318755	0.994882	-0.268279	Normal	NR
1055	-1.38904	0.110319	0.110319	-0.502412	0.595416	-0.180665	MildCKD	NR
1056	-1.88907	0.248022	0.248022	1.02547	1.61492	0.201154	MildCKD	FABMR
1057	0.0395764	1.45832	1.45832	-1.87645	-0.0264348	0.320199	MildCKD	NR
1058	0.871221	2.29075	2.29075	-1.52588	0.0522888	0.322143	MildCKD	NR
1059	1.48489	1.08246	1.08246	-1.6199	0.0691555	0.763578	CKDAKI	NR
1060	2.52962	1.96267	1.96267	3.56801	-0.315729	0.130994	MildCKD	FABMR
1061	-0.0353944	-1.72042	-1.72042	-2.00029	-0.197756	0.19253	AKI2	NR
1062	2.01967	-4.52591	-4.52591	0.285688	0.464026	-0.9425	AKI2	EABMR
1063	-0.153679	1.77798	1.77798	-1.45705	0.106683	0.885238	Normal	NR
1064	-0.776086	0.167026	0.167026	-2.1141	-0.384995	0.0506676	Normal	NR
1065	-0.922976	-0.225446	-0.225446	1.02269	0.888779	-0.25858	MildCKD	EABMR
1066	-1.34947	-2.25879	-2.25879	-0.699166	-0.34414	0.00958617	Normal	NR
1067	-2.3093	0.69441	0.69441	-1.79534	-0.0332124	0.0758123	Normal	NR
1068	-1.31575	1.20328	1.20328	-1.71391	0.178496	0.453878	Normal	NR
1069	-0.288957	-2.92766	-2.92766	-1.83179	-0.103447	-0.100026	AKI1	NR
1070	-0.425691	1.67142	1.67142	-1.31746	0.317861	0.330077	MildCKD	NR
1071	-0.297586	1.2012	1.2012	-1.20495	0.408389	0.583712	MildCKD	NR
1072	-3.99775	1.07263	1.07263	-1.72927	-0.0109682	0.290868	Normal	NR
1073	2.60593	-2.14348	-2.14348	-0.928021	-0.0406115	-0.542607	AKI2	NR
1074	-2.49357	-1.00145	-1.00145	-1.28903	0.0541023	0.0864813	Normal	NR
1075	-4.20218	-0.257419	-0.257419	-2.09316	-0.0841724	-0.0842815	Normal	NR
1076	0.282312	0.87245	0.87245	-1.86035	-0.50663	0.142888	Normal	NR
1077	4.07865	-0.332186	-0.332186	-0.935817	-1.49595	0.73302	CKDAKI	NR
1078	-0.400388	0.373174	0.373174	-1.85143	-0.00695249	0.36726	Normal	NR
1079	-3.97091	-0.0959028	-0.0959028	-1.49614	0.200832	0.266	Normal	NR
1080	0.650181	0.50139	0.50139	-0.741145	0.275013	-0.295283	MildCKD	NR
1081	-3.01342	-0.339207	-0.339207	-1.99405	-0.108168	0.0938942	Normal	NR
1082	-1.15432	0.320668	0.320668	-0.723113	0.0963221	-0.357162	MildCKD	NR
1083	-4.51572	0.506198	0.506198	-1.27525	0.385236	-0.381011	Normal	NR
1084	0.503362	-1.01023	-1.01023	-1.64119	-0.209016	0.202273	AKI1	NR
1085	-1.63672	-2.6179	-2.6179	-2.12364	-0.215283	-0.0528626	AKI1	NR
1086	0.776255	-3.74589	-3.74589	1.6934	0.576137	-1.2606	AKI2	EABMR
1087	0.550882	-3.153	-3.153	1.35291	1.48656	-1.45425	AKI2	EABMR
1088	4.74121	0.474474	0.474474	-1.42778	-0.462704	0.404232	CKDAKI	NR
1089	2.90735	-0.114909	-0.114909	-1.3284	-0.328148	0.0451129	CKDAKI	NR
1090	0.500249	-3.2186	-3.2186	-1.80583	-0.211275	-0.0919609	AKI2	NR
1091	0.683596	-3.31298	-3.31298	-2.03607	-0.176048	-0.0244051	AKI1	NR
1092	-2.09144	-1.15048	-1.15048	-2.06392	-0.190338	-0.0920843	AKI1	NR
1093	0.502883	-2.44475	-2.44475	-1.91509	-0.0987676	0.174852	AKI1	NR
1094	1.43556	-2.17206	-2.17206	-1.04087	-0.801961	0.0899555	AKI2	NR
1095	2.59448	-2.8403	-2.8403	-1.72164	-0.0416904	-0.128473	AKI2	NR
1096	2.2384	-2.28108	-2.28108	4.33162	-5.2544	-0.521799	AKI2	TCMR1
1097	-0.456717	-1.14063	-1.14063	-1.835	0.0314817	0.127813	Normal	NR
1098	-1.81666	-0.109328	-0.109328	-2.01479	-0.113137	0.302015	Normal	NR
1099	0.490553	0.575405	0.575405	-0.814496	0.332427	0.330948	MildCKD	NR
1100	-0.508738	-0.889058	-0.889058	-0.783659	0.0559729	-0.479391	Normal	NR
1101	-0.539918	-0.167521	-0.167521	3.2175	1.48136	0.988285	Normal	FABMR
1102	1.83615	2.09543	2.09543	-1.47936	-0.074865	0.205682	MildCKD	NR
1103	-1.00228	0.111808	0.111808	1.00981	-2.34535	-0.147737	MildCKD	TCMR2
1104	-0.0948109	-3.19218	-3.19218	0.204873	-0.0661803	-0.954997	AKI1	EABMR
1105	4.5082	2.22099	2.22099	1.12208	-4.11872	0.391285	CKDAKI	TCMR2
1106	0.454287	1.66496	1.66496	2.82803	1.131	-0.0579604	MildCKD	FABMR
1107	3.39528	-0.36684	-0.36684	1.47321	1.55767	0.731212	CKDAKI	LABMR
1108	2.99893	2.14338	2.14338	-0.117226	-1.76601	0.0866395	CKDAKI	TCMR2
1109	0.826008	-1.74734	-1.74734	-1.50253	-0.115199	-0.0507564	AKI1	NR
1110	1.41928	0.334291	0.334291	2.88572	0.868192	-0.539633	MildCKD	FABMR
1111	2.25064	0.0427004	0.0427004	0.185726	-1.96324	0.45065	CKDAKI	TCMR2
1112	-1.9926	0.759654	0.759654	0.175028	0.289005	-0.399051	MildCKD	EABMR
1113	-0.595324	-2.69711	-2.69711	-1.77128	-0.0817522	0.12277	AKI1	NR
1114	1.18697	2.16753	2.16753	0.945362	1.2751	1.17703	MildCKD	LABMR
1115	0.277234	0.117763	0.117763	-0.022518	1.00058	0.421124	Normal	LABMR
1116	3.29811	0.807974	0.807974	0.439962	-2.99197	0.381523	CKDAKI	TCMR2
1117	0.64036	0.0859989	0.0859989	3.37576	3.40634	1.35954	AKI1	FABMR
1118	2.7654	-1.58876	-1.58876	2.55123	-0.752533	-1.08443	AKI2	EABMR
1119	1.81171	-2.79631	-2.79631	-0.80864	0.0492747	-0.463447	AKI2	NR
1120	-3.53002	0.384234	0.384234	0.122434	0.847849	-1.0954	Normal	EABMR
1121	-1.76877	0.573741	0.573741	-1.87774	-0.197372	0.0963547	AKI1	NR
1122	-3.15038	-0.485303	-0.485303	-1.28244	0.175113	-0.376476	Normal	NR
1123	-3.43134	0.259314	0.259314	-1.60698	-0.646316	-0.0724636	Normal	NR
1124	3.00154	1.97082	1.97082	1.74903	-4.75066	0.855248	CKDAKI	TCMR2
1125	-3.44069	0.079891	0.079891	-1.68068	-0.162696	0.112152	AKI1	NR
1126	0.681717	2.73799	2.73799	0.346824	1.17267	-0.989179	MildCKD	EABMR
1127	1.47522	0.608367	0.608367	-1.76017	-0.232857	0.516721	AKI1	NR
1128	-1.76247	0.298012	0.298012	0.885853	1.28919	-0.758809	MildCKD	EABMR
1129	1.17893	1.43978	1.43978	3.50095	2.34411	0.129742	MildCKD	FABMR
1130	-2.45951	1.75541	1.75541	-1.79791	-0.190638	0.364233	Normal	NR
1131	-2.02764	-0.148312	-0.148312	1.81013	2.2811	0.239505	AKI1	FABMR
1132	-2.93268	1.26687	1.26687	-1.5287	-0.577122	0.0645867	Normal	NR
1133	-2.41126	0.816444	0.816444	-1.77622	0.0113887	0.631062	Normal	NR
1134	-0.233305	1.68197	1.68197	0.55147	1.37277	1.67966	MildCKD	LABMR
1135	-3.52989	1.25643	1.25643	-1.14287	0.370366	-0.244024	Normal	NR
1136	-1.40254	0.956874	0.956874	-1.3478	-0.188558	-0.142657	MildCKD	NR
1137	-1.14015	1.46496	1.46496	-0.526468	0.886704	1.25528	MildCKD	LABMR
1138	2.31911	-0.987129	-0.987129	0.422941	0.284062	-0.728813	CKDAKI	EABMR
1139	-0.750798	0.630795	0.630795	-1.70751	-0.0936176	-0.0351526	AKI1	NR
1140	-2.66447	0.110704	0.110704	-0.466321	0.678521	-0.832028	Normal	EABMR
1141	-3.01107	1.4022	1.4022	-1.94426	-0.22546	-0.109726	Normal	NR
1142	-2.86764	0.572111	0.572111	-0.808152	0.550125	-0.175419	Normal	NR
1143	-2.57057	0.479124	0.479124	-1.66251	-0.0502824	-0.164633	Normal	NR
1144	1.58252	1.55997	1.55997	-0.823419	0.786091	1.61501	CKDAKI	LABMR
1145	2.89338	2.34873	2.34873	-1.38442	-0.274787	0.380043	CKDAKI	NR
1146	4.46982	1.72597	1.72597	-1.51311	-0.458363	0.0953583	CKDAKI	NR
1147	-0.659423	-0.519494	-0.519494	3.69377	3.33143	0.596749	MildCKD	FABMR
1148	-4.2727	-0.458326	-0.458326	-1.5557	0.159148	-0.188181	Normal	NR
1149	3.20626	-0.0113738	-0.0113738	-1.49122	0.149223	0.419327	CKDAKI	NR
1150	-0.00780807	1.25835	1.25835	-0.305086	-0.347938	-0.467914	MildCKD	NR
1151	-1.88998	-1.76059	-1.76059	-2.05783	-0.129297	0.121401	Normal	NR
1152	3.9295	2.07065	2.07065	-1.45234	0.00556058	0.736851	CKDAKI	NR
1153	1.08084	-0.13666	-0.13666	-0.0947602	0.564798	-0.627756	AKI1	EABMR
1154	-4.3715	0.366939	0.366939	-1.66173	-0.061896	0.297485	Normal	NR
1155	-1.16406	-2.39668	-2.39668	-2.06842	-0.232068	0.0105445	AKI1	NR
1156	0.77337	-0.0264295	-0.0264295	0.371424	-1.40182	0.648851	MildCKD	NR
1157	-3.06338	0.618492	0.618492	-1.23378	0.387598	-0.166809	Normal	NR
1158	-1.80039	0.420591	0.420591	-1.88601	-0.200078	0.08947	Normal	NR
1159	3.9616	1.01161	1.01161	2.73004	1.47936	-0.160316	CKDAKI	FABMR
1160	3.77612	1.87808	1.87808	-1.33469	0.100742	1.25705	CKDAKI	NR
1161	1.50462	1.3694	1.3694	0.0624061	0.605482	-0.212758	CKDAKI	EABMR
1162	2.45761	-2.09634	-2.09634	-1.27788	-0.312809	0.117327	AKI2	NR
1163	2.95949	1.62622	1.62622	0.568842	1.27173	2.02437	CKDAKI	LABMR
1164	0.709474	2.34841	2.34841	3.27893	-0.521306	-0.696199	MildCKD	EABMR
1165	-0.65884	-1.48967	-1.48967	-1.75777	0.0707245	0.188145	Normal	NR
1166	-1.52912	1.12501	1.12501	-0.33028	0.732315	0.373241	MildCKD	LABMR
1167	0.106907	-3.17321	-3.17321	1.61897	0.802445	-0.937822	AKI2	EABMR
1168	-1.35491	0.198387	0.198387	-1.60076	0.0943313	0.426175	Normal	NR
1169	1.16255	-0.337786	-0.337786	2.40028	-2.74722	-0.0864511	MildCKD	TCMR2
1170	-2.28596	0.423232	0.423232	-1.71906	0.0299795	0.059195	Normal	NR
1171	0.939313	1.79414	1.79414	-1.07527	-0.142698	0.0765603	MildCKD	NR
1172	-0.48089	-1.86914	-1.86914	2.12967	-4.80304	0.13667	AKI2	TCMR2
1173	-3.52836	-0.271306	-0.271306	-1.99763	-0.244877	0.051071	Normal	NR
1174	1.47905	-1.49699	-1.49699	-1.64869	-0.164398	0.0436573	AKI1	NR
1175	0.187391	-0.601151	-0.601151	-1.47978	-0.349781	-0.0375627	Normal	NR
1176	-2.65373	-0.0316965	-0.0316965	-1.88213	-0.178267	0.0369439	Normal	NR
1177	-1.04847	0.555414	0.555414	-1.78985	-0.188009	-0.0455273	AKI1	NR
1178	0.564064	-0.276089	-0.276089	0.866927	1.19902	-1.23103	AKI1	EABMR
1179	4.48732	1.17815	1.17815	-1.57459	-0.139356	0.491159	CKDAKI	NR
1180	-3.34483	0.664272	0.664272	-1.7686	0.0632979	0.0327019	Normal	NR
1181	-4.02355	-0.791259	-0.791259	-1.98079	-0.130939	-0.0757177	Normal	NR
1182	-1.24612	-1.94817	-1.94817	0.860967	-1.37894	-0.491124	Normal	EABMR
1183	0.259777	-1.99953	-1.99953	-1.29107	-0.0734737	-0.076809	AKI1	NR
1184	-1.28849	-0.563114	-0.563114	-0.806214	-0.588121	0.0808238	Normal	NR
1185	4.61512	0.914519	0.914519	5.84483	-1.32252	0.550894	CKDAKI	TCMR1
1186	-0.564777	-0.564929	-0.564929	3.92923	-3.07743	-0.0319645	MildCKD	TCMR1
1187	-3.93945	-0.1001	-0.1001	-1.57901	0.0839785	-0.136571	Normal	NR
1188	-1.73172	-0.236947	-0.236947	-1.8167	-0.109136	0.207021	Normal	NR
1189	-0.331797	-2.79031	-2.79031	-1.70277	-0.063933	-0.0581495	AKI2	NR
1190	-0.935514	-0.573361	-0.573361	-1.69306	-0.197205	0.0359664	AKI1	NR
1191	0.70543	0.52581	0.52581	2.33683	-3.69046	0.623327	MildCKD	TCMR2
1192	3.00873	-4.07433	-4.07433	0.107728	0.0403597	-1.06998	AKI2	EABMR
1193	-2.02335	-0.597994	-0.597994	-1.92643	-0.154536	0.114587	AKI1	NR
1194	1.85299	1.65904	1.65904	2.32529	2.19764	0.940521	CKDAKI	FABMR
1195	-0.0740699	-2.01277	-2.01277	-1.32811	0.0741605	-0.0355977	AKI2	NR
1196	-0.357991	-2.46262	-2.46262	-1.83978	-0.170475	-0.304449	AKI1	NR
1197	-1.0894	-0.763708	-0.763708	-1.24484	0.440051	0.209973	Normal	NR
1198	4.4708	0.476933	0.476933	4.07016	1.81285	-0.0909638	CKDAKI	FABMR
1199	-0.0227343	1.85445	1.85445	1.73043	1.8408	-0.264652	MildCKD	FABMR
1200	3.82824	1.12085	1.12085	-1.50349	-0.118859	0.837863	CKDAKI	NR
1201	-0.431216	0.582046	0.582046	-1.54488	-0.417332	0.213638	MildCKD	NR
1202	-0.0537855	-2.02186	-2.02186	-0.375603	0.695605	-0.259794	AKI1	NR
1203	0.443816	1.27834	1.27834	-1.64549	-0.175292	0.00816536	MildCKD	NR
1204	-0.250127	1.11714	1.11714	0.71217	-1.44422	0.241965	MildCKD	TCMR2
1205	-0.256858	1.24721	1.24721	-1.61773	-0.0102386	0.106698	MildCKD	NR
1206	4.45084	-3.01312	-3.01312	0.0442762	0.392475	-0.676969	AKI2	EABMR
1207	3.41713	1.79474	1.79474	-0.881699	0.124597	0.651862	CKDAKI	NR
1208	-0.152399	-0.0170477	-0.0170477	-1.92228	-0.0826635	0.0839878	AKI1	NR
1209	-1.82731	-2.58602	-2.58602	-0.716898	-1.0732	-0.354343	Normal	NR
1210	-2.24794	-0.288329	-0.288329	-1.93655	0.0306276	0.18491	Normal	NR
1211	1.83303	1.23656	1.23656	3.29429	3.15871	1.06946	MildCKD	FABMR
1212	-3.34786	-0.422892	-0.422892	-1.80347	0.080991	0.0222009	Normal	NR
1213	-0.598514	0.988619	0.988619	-0.963485	0.28194	-0.229227	Normal	NR
1214	0.141665	-2.45826	-2.45826	-1.40463	-0.422009	-0.267854	AKI2	NR
1215	-2.72446	-1.11867	-1.11867	3.09954	-0.89675	-0.801867	Normal	EABMR
1216	2.81567	2.09222	2.09222	0.318298	-2.05598	0.175012	CKDAKI	NR
1217	0.709635	-1.55078	-1.55078	2.77527	2.67691	0.22359	AKI1	FABMR
1218	2.24302	-1.15697	-1.15697	-1.33408	-0.413693	-0.00911373	AKI2	NR
1219	-2.80721	-0.856263	-0.856263	-2.06424	-0.139784	0.163674	Normal	NR
1220	-0.627918	-2.56369	-2.56369	2.76718	1.89939	-1.16742	AKI2	EABMR
1221	3.42897	-0.544308	-0.544308	-1.75112	-0.143641	0.0310149	CKDAKI	NR
1222	-1.17048	-1.34788	-1.34788	-2.14241	-0.300685	-0.0382214	AKI1	NR
1223	-0.607348	-1.68093	-1.68093	-1.05264	0.242977	-0.457899	Normal	NR
1224	1.14462	-4.48399	-4.48399	3.47474	-2.34464	-1.28937	AKI2	TCMR1
1225	2.06848	0.352937	0.352937	0.496494	1.2334	0.475141	MildCKD	NR
1226	-1.94836	0.867977	0.867977	-1.25798	-0.0542848	-0.358071	MildCKD	NR
1227	0.373629	-2.74668	-2.74668	-1.74473	-0.117803	-0.0173622	AKI1	NR
1228	-1.17926	-1.59195	-1.59195	-1.13013	0.0144687	0.0970208	AKI1	NR
1229	0.472481	1.13045	1.13045	-1.66091	0.0730118	0.316246	CKDAKI	NR
1230	-2.14928	1.04604	1.04604	0.643829	0.191435	0.235378	MildCKD	LABMR
1231	1.36393	0.459454	0.459454	2.73249	-0.710553	-0.373309	MildCKD	TCMR2
1232	-0.882513	0.918634	0.918634	-0.924721	0.434923	0.269223	Normal	NR
1233	0.0345597	0.48632	0.48632	2.50666	1.82023	0.428624	MildCKD	FABMR
1234	-1.50123	0.112082	0.112082	-1.77775	0.012654	-0.0922514	AKI1	NR
1235	-0.22216	-1.38546	-1.38546	-1.99402	-0.171774	0.159185	AKI1	NR
1236	-2.5482	0.128565	0.128565	2.63355	1.69168	-0.993785	Normal	FABMR
1237	0.659071	0.19243	0.19243	1.32224	1.71042	0.112755	AKI1	EABMR
1238	1.43368	1.71499	1.71499	3.37757	2.97125	0.95413	CKDAKI	FABMR
1239	-4.77042	0.265259	0.265259	-1.76862	0.101723	0.0390491	Normal	NR
1240	-1.67892	-0.240407	-0.240407	3.74714	3.55335	0.426041	Normal	FABMR
1241	4.06204	1.5868	1.5868	-1.31551	-0.137773	0.383829	CKDAKI	NR
1242	-1.54414	0.884178	0.884178	-2.01544	-0.124644	0.19053	Normal	NR
1243	5.29559	0.794164	0.794164	-0.728118	0.474929	0.263874	CKDAKI	NR
1244	-2.46651	1.67618	1.67618	-1.53787	0.18161	0.945255	Normal	NR
1245	2.89546	0.655098	0.655098	2.0325	1.6351	0.694911	CKDAKI	LABMR
1246	0.117099	-2.71448	-2.71448	-1.71292	-0.324506	0.0693206	AKI1	NR
1247	-0.658469	-1.06695	-1.06695	-0.0871356	0.572472	-0.792888	AKI1	EABMR
1248	2.24731	-1.342	-1.342	-1.73581	0.0713139	-0.0665524	AKI1	NR
1249	-1.37482	0.664063	0.664063	-1.9925	-0.169785	0.335528	Normal	NR
1250	-2.62707	0.663295	0.663295	-0.99589	0.598754	0.981838	Normal	NR
1251	-2.83445	-0.231314	-0.231314	-1.92461	-0.248757	-0.0606681	Normal	NR
1252	-1.89941	-0.0818857	-0.0818857	-1.30163	-0.441188	-0.00241548	Normal	NR
1253	-2.54327	1.9288	1.9288	-1.90265	-0.269306	0.158537	MildCKD	NR
1254	-2.26906	-0.899036	-0.899036	-1.99993	0.0306741	0.0739726	Normal	NR
1255	1.13129	-2.65931	-2.65931	3.31437	-5.02453	-0.00862408	AKI2	TCMR1
1256	3.61879	1.55755	1.55755	3.35137	-3.67877	0.22155	CKDAKI	TCMR2
1257	-3.81554	0.985577	0.985577	-1.88473	-0.196743	0.0330753	Normal	NR
1258	-1.14501	0.00530903	0.00530903	1.20504	0.895307	-1.19973	MildCKD	EABMR
1259	-0.773619	-0.0889149	-0.0889149	-1.89897	-0.0665744	0.276758	AKI1	NR
1260	-2.83141	-0.483678	-0.483678	-1.75296	-0.133656	-0.11729	Normal	NR
1261	1.29976	0.86873	0.86873	2.79105	-5.09693	0.0765995	MildCKD	TCMR1
1262	0.941156	-3.65129	-3.65129	-0.669641	-0.301674	-0.40544	AKI2	NR
1263	2.98052	0.843145	0.843145	4.27262	-5.32361	-0.141187	MildCKD	TCMR1
1264	0.809855	-1.05704	-1.05704	-1.10374	-0.336392	-0.386302	AKI2	NR
1265	-1.96447	2.64646	2.64646	-1.09847	0.5447	0.216304	MildCKD	NR
1266	-1.4244	1.91287	1.91287	-0.429733	0.917424	0.64875	Normal	LABMR
1267	1.76327	-1.02706	-1.02706	-0.38576	-2.52963	0.433232	CKDAKI	TCMR2
1268	0.515011	0.743063	0.743063	-1.8172	0.0460284	0.237512	CKDAKI	NR
1269	1.1968	2.65575	2.65575	-1.60334	0.0141958	0.760896	CKDAKI	NR
1270	-5.07484	0.602199	0.602199	-2.10151	-0.210492	-0.101708	Normal	NR
1271	-0.130918	0.716002	0.716002	-1.76578	-0.179281	0.223988	CKDAKI	NR
1272	-0.887985	2.39328	2.39328	-1.54093	-0.00908194	0.162124	MildCKD	NR
1273	2.25977	1.36433	1.36433	-0.237943	0.745899	0.770205	CKDAKI	LABMR
1274	1.7798	2.1649	2.1649	2.9561	0.73836	0.358668	MildCKD	FABMR
1275	2.70809	0.718528	0.718528	-1.20763	-0.0126355	1.12362	CKDAKI	NR
1276	2.15837	-0.077594	-0.077594	2.23913	2.15387	0.105986	CKDAKI	FABMR
1277	2.45595	1.05122	1.05122	-1.56232	0.0464088	0.307643	CKDAKI	NR
1278	-0.888233	-1.96268	-1.96268	-1.68674	0.0386043	-0.0640354	AKI1	NR
1279	-3.18096	0.521969	0.521969	1.57635	2.09528	-0.930899	Normal	FABMR
1280	-1.2409	1.89767	1.89767	-1.26366	-0.798626	-0.120763	MildCKD	NR
1281	-1.47548	0.612311	0.612311	0.515588	0.541153	-0.905171	Normal	EABMR
1282	-5.01473	0.154155	0.154155	-2.07099	-0.300792	0.0197264	Normal	NR
1283	3.7597	-1.1694	-1.1694	3.469	-5.19029	1.24401	AKI2	TCMR1
1284	-1.5901	0.354284	0.354284	2.87342	-0.66727	-0.63207	MildCKD	TCMR2
1285	-1.02755	-0.0125046	-0.0125046	-1.4719	-1.15561	0.122866	Normal	NR
1286	-0.642303	-1.29951	-1.29951	-2.19775	-0.178723	0.0518724	AKI1	NR
1287	-1.82728	0.876956	0.876956	1.31758	1.50159	-0.72596	MildCKD	EABMR
1288	-1.83409	-0.248047	-0.248047	0.772246	1.68583	0.141664	Normal	Minor
1289	-3.44663	1.20923	1.20923	0.159886	0.907102	-1.07507	Normal	EABMR
1290	-3.71172	1.07597	1.07597	-0.692447	0.221975	-0.715735	Normal	NR
1291	3.59994	-2.34875	-2.34875	-0.00266053	0.748892	-0.803614	AKI2	EABMR
1292	2.8173	1.08483	1.08483	-1.44064	0.233547	1.07413	CKDAKI	NR
1293	0.704871	-1.39427	-1.39427	-1.39567	-0.392258	-0.315675	AKI2	NR
1294	-2.91878	-0.251417	-0.251417	-1.7146	0.168725	0.0831286	AKI1	NR
1295	-1.60048	0.374745	0.374745	-1.59898	-0.150888	0.0911258	AKI1	NR
1296	2.18895	-2.78704	-2.78704	-0.789623	0.493291	-0.254615	AKI2	NR
1297	1.47584	1.03621	1.03621	1.64521	-2.1897	0.31426	MildCKD	TCMR2
1298	0.175597	1.51199	1.51199	-1.45188	0.0453534	0.166924	CKDAKI	NR
1299	-0.0605168	-0.376935	-0.376935	-0.269039	0.680911	-0.932329	Normal	EABMR
1300	-0.993941	1.27724	1.27724	0.904117	1.28038	-0.571371	MildCKD	EABMR
1301	1.10022	-1.69927	-1.69927	-0.948112	-0.594034	-0.28175	AKI1	NR
1302	-3.94663	0.0540669	0.0540669	-1.76568	-0.14766	0.101579	Normal	NR
1303	0.477399	-2.33235	-2.33235	1.40741	1.12601	-1.41647	AKI1	EABMR
1304	1.48407	-1.06062	-1.06062	-0.522782	0.25522	-0.278613	AKI2	NR
1305	-2.78659	-0.647109	-0.647109	0.876924	-0.169553	-0.830357	Normal	EABMR
[truncated: 3,197 more rows]

## Sheet: Supplementary Figure 2
ID	Dage	TxBx	TAL_New4
1	24	13	1.12478
2	67	333	0.565632
[truncated: 4,500 more rows]
